# Supplementary material for: Identification of the Genomic Region Underlying Seed Weight per Plant in Soybean (Glycine max L. Merr.) via High-Throughput Single-Nucleotide Polymorphisms and a Genome-Wide Association Study
Source: Front Plant Sci. 2018 Oct 11;9:1392. doi: 10.3389/fpls.2018.01392 (PMC6194254; doi:10.3389/fpls.2018.01392)
Supplement: TABLE S1 — List of 185 soybean accessions. [file Table_1.XLSX]

## Sheet: Sheet1
Table S1 List of 185 soybean accessions.
Name	Country	Latitude (°N)	Longitude (°W)
4five-star	China	39.19	116.285
4tejia	China	43.35	126.285
4yellow	China	48.29	128.08
Aika166	Rumania	44.23	26.1
Amsoy	America	41.83	92.905
B1361	China	48.29	128.08
B1484	China	48.29	128.08
B1873	China	48.29	128.08
B4834	China	48.29	128.08
Baiqidou	China	40.845	121.995
BD14	China	48.29	128.08
BD16	China	48.29	128.08
BF9	China	48.29	128.08
Big black	China	36.225	118.31
Bmoshi	China	43.35	126.285
Boige du	Germany	52.31	13.2
Cateye	China	37.34	100.295
Cdou1	China	37.34	84.79
Chamoshidou	China	43.35	126.285
charleston	America	41.83	92.905
Conrad	America	41.83	92.905
Cse	China	43.35	126.285
Datenhei	China	39.19	116.285
DN L-13	Canada	43.4	79.25
DN07-909	China	48.29	128.08
DN1068	China	48.29	128.08
DN42	China	48.29	128.08
DN43	China	48.29	128.08
DN44	China	48.29	128.08
DN46	China	48.29	128.08
DN47	China	48.29	128.08
DN48	China	48.29	128.08
DN49	China	48.29	128.08
DN50	Canada	43.4	79.25
DN56	China	48.29	128.08
DN594	China	48.29	128.08
DN93046	China	48.29	128.08
Domaka Tolisa-A	Yugoslavia	46.3	14.3
Dongnong8004	China	48.29	128.08
Douludou	China	43.35	126.285
Dunajika	Russia	61.5	98
DY2004-5	China	43.35	126.285
Early18	China	40.145	116.275
Fendiyellow	China	43.35	126.285
Fenshou6	China	48.29	128.08
FZmoshidou	China	48.29	128.08
Gonye04-141	China	43.35	126.285
H04-1824	China	48.29	128.08
H05-31	China	48.29	128.08
H05-991	China	48.29	128.08
Hangbaodou	China	40.845	121.995
Harosoy	America	41.83	92.905
Harvest10	China	48.29	128.08
HD5	China	39.19	116.285
Heersong2	Ukraine	50.28	30.29
Heilongjiang41	China	48.29	128.08
Heimodou	China	43.35	126.285
Heinong33	China	48.29	128.08
HF11	China	48.29	128.08
HF25	China	48.29	128.08
HF29	China	48.29	128.08
HF35	China	48.29	128.08
HF37	China	48.29	128.08
HF45	China	48.29	128.08
HF47	China	48.29	128.08
HF50	China	48.29	128.08
HF52	China	48.29	128.08
HF55	China	48.29	128.08
HH18	China	48.29	128.08
HH38	China	48.29	128.08
HH45	China	48.29	128.08
HH48	China	48.29	128.08
HJ03-268	China	44.49	111.695
HJ04-528	China	44.49	111.695
HJ423	China	44.49	111.695
HN37	China	48.29	128.08
HN44	China	48.29	128.08
HN48	China	48.29	128.08
HN51	China	48.29	128.08
HN55	China	48.29	128.08
Huajian2	China	48.29	128.08
HuaJiang4403	China	48.29	128.08
HX446	China	39.19	116.285
HYoutai	China	43.35	126.285
J06B7	China	39.19	116.285
J100	China	43.35	126.285
J89	China	43.35	126.285
Jcha	China	43.35	126.285
JD12	China	39.19	116.285
JD17	China	39.19	116.285
JD33	China	40.845	121.995
JD9	China	39.19	116.285
Jin13	China	39.19	116.285
Jishanpu	China	48.29	128.08
JL30	China	43.35	126.285
JL47	China	43.35	126.285
JN20	China	43.35	126.285
JN21	China	43.35	126.285
Jshanmoshi	China	43.35	126.285
JY94	China	43.35	126.285
JZ4-1	China	40.845	121.995
K04-8579	China	48.29	128.08
K29	China	48.29	128.08
K30	China	48.29	128.08
KB1	China	48.29	128.08
Ken14	China	48.29	128.08
Ken15	China	48.29	128.08
Ken18	China	48.29	128.08
Ken22	China	48.29	128.08
KJ23	China	48.29	128.08
KX3	China	40.145	116.275
L-10	America	41.83	92.905
L-21	America	41.83	92.905
L-28	Canada	43.4	79.25
L-5	Canada	43.4	79.25
L-57	America	41.83	92.905
L-58Keburi	Japan	35.41	139.44
L-59Peking	America	41.83	92.905
L-79	Canada	43.4	79.25
L-9	America	41.83	92.905
L98072	China	40.845	121.995
LD23	China	40.845	121.995
LD3	China	40.845	121.995
LN2	China	40.845	121.995
LongX1	China	48.29	128.08
Lonqan	China	48.29	128.08
LP03-11	China	48.29	128.08
LX1	China	40.845	121.995
MD14	China	44.49	111.695
MD21	China	44.49	111.695
MD9	China	44.49	111.695
MF1	China	48.29	128.08
NF11	China	48.29	128.08
NF15	China	48.29	128.08
Nova	Italy	41.54	12.3
Qian black	China	48.29	128.08
S02-339	China	48.29	128.08
S03-3046	China	48.29	128.08
S03-3952	China	48.29	128.08
S04-5804	China	48.29	128.08
S04-6018	China	48.29	128.08
S05-7304	China	48.29	128.08
S28	China	48.29	128.08
S29	China	48.29	128.08
S30	China	48.29	128.08
Sixty days	China	40.845	121.995
Small Moshi	China	48.29	128.08
Small yellow	China	37.385	112.235
SN1	China	48.29	128.08
SN10	China	48.29	128.08
SN14	China	48.29	128.08
SN25	China	48.29	128.08
SN8	China	48.29	128.08
Stone	China	39.19	116.285
Sui20	China	48.29	128.08
Suinong4	China	48.29	128.08
TD50	China	40.845	121.995
TD51	China	40.845	121.995
TD52	China	40.845	121.995
TD54	China	40.845	121.995
TD58	China	40.845	121.995
Tejia	China	40.845	121.995
TF8	China	40.845	121.995
Tiefeng31	China	40.845	121.995
TN13	China	43.35	126.285
V111-4	China	43.35	126.285
Williams82	America	41.83	92.905
Xian2	China	48.29	128.08
Xian3	China	48.29	128.08
Yanbojin	China	48.29	128.08
Yapiche	China	48.29	128.08
Z03-5179	China	40.145	116.275
Z03-5334	China	40.145	116.275
Z03-5373	China	40.145	116.275
Z10	China	40.145	116.275
Z20	China	40.145	116.275
Z30	China	40.145	116.275
Z37	China	40.145	116.275
Z6	China	40.145	116.275
Z95-5388	China	40.145	116.275
ZD27	China	40.145	116.275
ZD35	China	40.145	116.275
Zhonghuang35	China	40.145	116.275
ZZ00-683	China	40.145	116.275
ZZJ4133	China	40.145	116.275
