# Supplementary material for: Identification of the Genomic Region Underlying Seed Weight per Plant in Soybean (Glycine max L. Merr.) via High-Throughput Single-Nucleotide Polymorphisms and a Genome-Wide Association Study
Source: Front Plant Sci. 2018 Oct 11;9:1392. doi: 10.3389/fpls.2018.01392 (PMC6194254; doi:10.3389/fpls.2018.01392)
Supplement: TABLE S2 — Information of 33,149 SNPs. [file Table_2.XLSX]

## Sheet: Sheet1
Table S2 Information of 33,149 SNPs
SNP	Chromosome	Physical Position(bp)	HN51	HF52	HF47	HF50	Ken15	Ken18	Ken14	Xian2	HN48	DN46	DN49	Hangbaodou	HN37	HF25	Small yellow	SN14	BF9	FZmoshidou	Sixty days	Fenshou6	NF11	DN47	HN44	DN42	Jishanpu	Heimodou	Douludou	KJ23	HH45	HH38	HH48	DN93046	DN48	SN10	DN594	Dongnong8004	DN1068	DN43	Xian3	Small Moshi	Yanbojin	JL30	Jcha	Gonye04-141	Jshanmoshi	4tejia	TN13
Gm01:114	1	114	A	A	A	A	C	A	A	A	A	C	A	A	M	A	A	C	A	A	C	A	A	A	A	A	A	A	A	C	A	A	A	A	C	A	A	A	A	C	A	A	A	A	A	A	A	A	A
Gm01:32323	1	32323	C	C	C	C	C	C	G	C	C	C	C	C	C	C	G	C	C	C	C	C	C	C	C	C	C	G	C	C	C	G	C	C	C	G	C	G	S	C	C	G	C	G	C	G	C	G	G
Gm01:32357	1	32357	G	G	G	G	G	G	A	G	G	G	G	G	G	G	A	G	G	G	G	G	G	G	G	G	G	A	G	G	G	A	G	G	G	A	G	A	G	G	G	G	G	A	G	G	G	A	A
Gm01:59383	1	59383	A	A	A	A	A	A	C	A	A	A	A	A	A	A	C	A	A	A	A	A	A	A	A	A	A	C	A	A	A	C	A	A	A	C	A	C	A	A	A	C	A	C	A	C	A	C	C
Gm01:83640	1	83640	G	G	G	G	G	G	T	G	G	G	G	G	G	G	T	G	G	G	G	G	G	G	G	G	G	T	G	G	G	T	G	G	G	T	G	T	G	G	G	G	G	T	G	G	G	T	T
Gm01:121891	1	121891	G	G	G	G	G	G	A	G	G	G	G	G	G	G	A	G	G	G	G	G	G	G	G	G	G	A	G	G	G	A	G	G	G	A	G	A	A	G	G	A	G	A	G	G	G	A	A
Gm01:131171	1	131171	C	C	C	C	C	C	A	C	C	C	C	C	C	C	A	C	C	C	C	C	C	C	C	C	C	A	C	C	C	A	C	C	C	A	C	A	M	C	C	A	C	A	C	A	C	A	A
Gm01:235065	1	235065	A	A	A	A	A	A	G	A	A	A	A	A	A	A	G	A	A	A	A	A	A	A	A	A	A	G	A	A	A	G	A	A	A	G	A	G	G	A	A	G	A	G	A	G	A	G	G
Gm01:240458	1	240458	C	C	C	C	C	C	A	C	C	C	C	C	C	C	A	C	C	C	C	C	C	C	C	C	C	C	C	C	C	A	C	C	C	C	C	C	C	C	C	C	C	C	C	C	C	C	A
Gm01:296670	1	296670	A	A	C	A	C	A	A	C	A	C	C	C	C	C	A	C	C	C	C	C	C	C	A	C	C	A	C	C	C	A	C	C	A	A	C	A	A	C	C	A	C	A	A	A	A	A	A
Gm01:343209	1	343209	A	T	T	T	T	A	A	T	A	T	T	T	T	T	T	T	T	T	T	T	T	T	T	T	T	A	T	T	T	T	T	T	A	A	T	A	T	T	T	A	T	T	T	A	T	A	A
Gm01:368606	1	368606	A	A	A	A	A	A	A	A	A	A	M	C	A	A	A	A	A	A	A	A	A	A	A	A	A	A	A	M	A	A	A	A	A	A	A	A	A	A	A	A	M	C	A	M	A	A	A
Gm01:393692	1	393692	G	G	A	A	G	A	A	A	A	G	G	G	G	A	A	A	G	A	A	R	G	G	G	A	G	A	G	A	G	A	G	G	A	A	G	A	A	G	A	A	G	A	A	A	A	A	A
Gm01:431777	1	431777	A	A	G	G	A	G	G	G	G	A	A	A	A	G	G	G	A	G	G	A	A	A	A	G	A	A	A	G	A	G	A	A	G	G	A	A	R	A	G	G	A	G	G	A	G	A	G
Gm01:432178	1	432178	C	C	T	T	C	T	T	T	T	C	C	C	C	T	T	T	C	T	T	C	C	C	C	T	C	C	C	T	C	T	C	C	T	T	C	C	Y	C	T	T	C	T	T	C	T	C	T
Gm01:432198	1	432198	T	T	C	C	T	C	C	C	C	T	Y	T	T	C	C	C	T	C	C	T	T	T	T	C	T	C	T	C	T	C	T	T	C	C	T	C	Y	T	C	C	T	C	C	C	C	T	C
Gm01:450146	1	450146	T	T	A	A	T	T	T	A	T	T	T	T	T	A	A	T	T	A	A	T	T	T	T	A	T	T	T	A	T	A	T	T	T	T	T	A	T	T	A	T	T	A	A	A	A	T	T
Gm01:476960	1	476960	G	G	A	A	G	G	G	A	G	G	G	G	G	A	A	G	G	A	A	R	G	G	G	A	G	G	G	A	G	A	G	G	G	G	G	G	G	G	A	G	G	A	A	G	A	G	G
Gm01:476979	1	476979	G	G	T	T	G	G	G	T	G	G	G	G	G	T	T	G	G	T	T	K	G	G	G	T	G	G	G	T	G	T	G	G	G	G	G	G	G	G	T	G	G	T	T	G	T	G	G
Gm01:477407	1	477407	C	C	T	T	C	C	C	T	C	C	C	C	C	T	T	C	C	T	T	C	C	C	C	T	C	C	C	T	C	T	C	C	T	C	C	C	Y	C	T	C	C	T	T	C	T	C	C
Gm01:477821	1	477821	C	C	C	C	C	C	C	C	C	C	C	C	C	T	T	C	C	T	C	C	C	C	C	T	C	C	C	T	C	C	C	C	C	C	C	C	C	C	C	C	C	C	T	C	T	C	C
Gm01:524236	1	524236	A	A	A	A	A	C	C	A	C	M	A	A	A	A	C	A	A	M	A	M	C	A	A	M	A	C	A	A	M	A	A	A	C	C	A	A	C	A	A	C	A	A	A	A	A	C	C
Gm01:524238	1	524238	A	A	A	C	A	C	A	A	A	A	A	C	A	A	A	A	A	A	A	M	A	A	A	A	A	C	A	A	A	A	A	A	A	A	A	A	M	A	A	A	A	A	A	A	A	A	M
Gm01:524545	1	524545	G	G	G	G	G	G	A	G	A	G	G	G	G	G	G	G	G	G	G	G	G	G	G	G	G	A	G	G	G	G	G	G	A	A	G	G	G	G	G	A	G	G	G	G	G	A	A
Gm01:546000	1	546000	A	A	A	A	A	A	A	C	A	A	A	A	A	A	A	A	A	M	A	A	A	A	A	A	A	A	A	A	A	A	A	A	A	A	A	A	A	A	C	A	A	A	A	A	A	A	A
Gm01:549775	1	549775	T	T	T	T	T	T	T	T	T	T	K	T	T	T	K	T	T	T	T	T	T	T	T	T	T	T	T	T	T	K	T	K	T	T	T	T	T	T	T	T	T	T	T	T	K	T	T
Gm01:565848	1	565848	C	C	A	C	C	C	A	C	C	C	C	C	C	A	C	C	C	C	C	C	C	A	M	C	C	C	A	C	C	C	C	C	A	C	C	C	A	C	C	C	C	M	C	C	C	C	A
Gm01:597916	1	597916	G	G	G	R	G	G	G	G	G	G	R	G	A	G	G	G	R	R	G	G	G	G	R	G	G	G	G	G	G	G	G	G	G	G	R	A	R	G	G	G	G	G	R	R	G	G	G
Gm01:597944	1	597944	T	T	T	T	T	G	G	T	G	T	T	T	T	T	T	T	T	T	T	T	T	T	T	T	T	G	T	T	T	T	T	T	G	G	T	G	K	T	T	G	T	T	T	T	T	G	G
Gm01:612790	1	612790	A	A	A	A	A	G	G	A	G	A	A	A	A	A	A	A	A	G	A	A	A	A	A	A	A	G	A	A	A	A	A	A	G	G	A	A	A	A	A	G	A	A	A	A	A	G	G
Gm01:624418	1	624418	T	T	T	T	T	C	C	T	C	T	T	T	T	T	T	T	T	C	T	T	T	T	T	T	T	C	T	T	T	T	T	T	C	C	T	T	T	T	T	C	T	T	T	T	T	C	C
Gm01:645875	1	645875	G	G	G	G	G	A	A	G	A	G	G	G	G	G	G	G	G	G	G	G	G	G	G	G	G	A	G	G	G	G	G	G	A	A	G	G	G	G	G	A	G	G	G	G	G	A	A
Gm01:651047	1	651047	C	C	C	C	C	A	A	C	A	C	C	C	C	C	C	C	C	A	C	C	C	C	C	C	C	A	C	C	C	C	C	C	A	A	C	A	M	C	C	A	C	C	C	C	C	A	A
Gm01:775288	1	775288	A	A	A	A	A	T	T	A	T	A	A	A	A	A	A	A	A	T	T	A	A	A	A	A	A	T	A	A	A	A	A	A	T	T	A	T	A	A	A	T	A	A	A	T	A	T	T
Gm01:827600	1	827600	A	A	R	A	A	A	A	A	A	A	A	A	A	A	A	A	A	A	A	A	A	A	A	A	A	A	A	A	A	A	A	A	A	A	A	A	A	A	A	R	G	A	A	A	A	A	A
Gm01:845927	1	845927	T	T	T	T	T	C	C	T	C	T	T	T	T	T	T	T	T	C	T	T	T	T	T	T	T	C	T	T	T	T	T	T	C	C	T	C	T	T	T	C	T	T	T	C	T	C	C
Gm01:851163	1	851163	C	C	C	C	C	C	T	C	T	C	C	C	C	C	C	C	C	C	C	C	C	C	C	C	C	T	C	C	C	C	C	C	T	T	C	C	C	C	C	T	C	C	C	C	C	C	C
Gm01:858889	1	858889	C	C	C	C	C	C	T	C	T	C	C	C	C	C	C	C	C	C	C	C	C	C	C	C	C	T	C	C	C	C	C	C	T	T	C	T	C	C	C	T	C	C	C	C	C	C	T
Gm01:858920	1	858920	T	T	T	T	T	T	T	T	C	T	T	T	T	T	T	T	T	T	T	T	T	T	T	T	T	C	T	T	T	T	T	T	C	C	T	C	T	T	T	C	T	T	T	T	T	T	C
Gm01:858926	1	858926	C	C	C	C	C	C	G	C	C	C	C	C	C	C	C	G	C	C	G	C	C	C	C	C	C	C	C	C	C	C	C	C	C	C	C	C	C	S	C	C	C	C	C	C	C	C	C
Gm01:858927	1	858927	C	A	A	A	A	C	A	A	A	A	A	A	A	A	A	A	A	A	A	A	A	A	A	A	A	C	A	C	A	A	A	A	A	A	A	A	A	A	A	A	A	A	A	A	A	A	A
Gm01:859344	1	859344	T	T	T	T	T	T	A	T	T	T	T	T	T	T	T	T	T	T	T	T	T	T	T	T	T	A	T	T	T	T	T	T	A	A	T	A	T	T	T	T	T	T	T	T	T	T	T
Gm01:919288	1	919288	T	T	T	C	T	C	C	C	C	T	T	T	T	T	T	T	T	T	T	C	T	T	T	T	T	C	T	T	T	C	T	T	C	C	T	C	T	T	T	C	T	C	T	T	C	T	T
Gm01:926883	1	926883	T	T	A	W	W	T	T	T	T	T	T	T	T	T	W	T	T	T	T	T	W	T	A	T	T	T	T	T	T	T	T	T	T	A	T	T	W	T	T	T	T	T	T	T	T	W	T
Gm01:959611	1	959611	C	C	S	C	C	C	C	S	C	C	C	C	C	C	C	C	C	C	C	C	C	C	C	C	C	C	C	C	S	C	C	C	C	C	C	C	G	C	C	C	C	C	C	C	C	C	C
Gm01:970617	1	970617	K	T	T	T	K	T	T	T	G	T	T	T	T	T	T	T	T	G	T	K	T	T	T	T	T	T	T	T	T	T	K	K	T	T	T	T	T	T	T	T	T	T	T	T	T	T	T
Gm01:980914	1	980914	A	A	A	A	A	G	A	A	G	A	A	A	A	A	A	A	A	G	A	G	A	A	A	A	A	G	A	A	A	A	A	A	A	G	A	G	R	A	A	A	A	A	G	A	G	G	G
Gm01:981245	1	981245	G	G	G	G	G	G	G	G	T	G	G	G	G	G	G	G	K	G	G	G	G	G	G	K	G	G	G	G	G	G	K	K	G	G	K	G	G	G	G	G	G	G	K	G	G	G	G
Gm01:981256	1	981256	T	T	T	T	T	C	T	T	C	T	T	T	T	T	T	T	T	C	T	T	T	T	T	T	T	C	T	T	T	T	T	T	T	C	T	C	Y	T	T	T	T	T	C	C	C	C	C
Gm01:994612	1	994612	G	G	G	G	G	G	G	A	A	G	G	A	G	A	A	G	G	A	G	R	G	G	G	G	G	G	G	G	G	A	G	G	A	G	G	A	G	G	A	A	G	A	A	G	A	A	G
Gm01:994619	1	994619	A	A	A	A	A	A	A	G	A	A	A	G	A	G	G	R	A	A	A	R	A	A	R	A	A	A	A	A	A	G	R	A	G	A	A	A	A	A	G	G	A	G	A	A	A	A	A
Gm01:1039374	1	1039374	A	A	A	A	A	C	A	A	C	A	A	A	A	A	A	A	A	A	A	A	A	A	A	A	C	C	A	A	A	A	A	A	A	C	A	C	A	A	A	A	A	A	A	C	A	C	C
Gm01:1199732	1	1199732	A	A	M	A	A	A	A	A	A	A	A	A	A	A	A	A	A	A	A	A	M	M	A	A	A	A	A	A	A	A	A	A	A	C	A	A	A	A	A	A	A	A	A	A	A	A	A
Gm01:1276269	1	1276269	A	A	A	A	A	A	A	A	A	A	A	A	A	G	G	A	A	A	A	A	A	A	A	A	A	A	A	A	A	A	A	A	A	G	A	A	A	A	A	A	A	A	A	A	A	A	A
Gm01:1330790	1	1330790	C	C	S	C	S	C	G	C	C	C	S	G	C	C	C	C	G	C	C	C	G	C	C	S	C	C	C	S	C	C	C	C	S	S	C	C	C	C	C	G	C	C	C	C	C	C	C
Gm01:1342157	1	1342157	C	C	C	C	C	G	G	C	G	C	C	C	C	G	G	C	C	C	C	C	C	C	C	C	C	G	C	C	C	G	C	C	C	G	C	C	C	C	C	G	C	C	G	G	G	G	G
Gm01:1474668	1	1474668	T	T	T	T	W	A	T	T	T	T	T	T	T	T	W	T	T	T	T	W	T	T	W	T	T	T	T	T	T	T	T	T	T	T	T	T	W	T	W	A	T	T	T	A	T	T	T
Gm01:1474670	1	1474670	C	C	C	M	M	C	C	C	C	C	C	C	C	M	C	C	C	M	M	C	C	C	C	C	C	C	C	M	C	C	M	C	C	M	C	C	C	C	M	C	C	M	C	A	C	C	C
Gm01:1481883	1	1481883	G	G	G	G	G	G	G	T	G	G	G	G	G	T	T	G	G	T	T	K	G	G	G	T	G	G	G	G	G	G	G	G	T	G	G	T	K	G	T	G	G	G	T	G	G	G	G
Gm01:1537408	1	1537408	A	A	G	A	A	A	A	A	A	A	A	A	A	A	A	A	A	A	A	A	A	G	A	A	A	A	A	A	A	A	A	G	A	A	A	A	G	G	A	A	A	G	A	A	A	R	A
Gm01:1537411	1	1537411	A	A	A	A	A	A	A	A	A	A	A	A	A	A	A	A	A	A	A	A	A	A	A	A	A	A	A	A	A	A	A	C	A	A	A	A	C	A	A	A	A	C	A	A	A	M	A
Gm01:1599209	1	1599209	A	G	G	G	G	G	G	G	G	G	G	G	G	G	G	G	G	G	A	G	G	G	G	G	G	A	A	G	A	G	G	G	G	G	G	G	G	G	G	A	G	G	A	G	G	G	G
Gm01:1676281	1	1676281	C	C	C	C	C	T	T	C	T	C	C	C	C	C	C	C	C	C	C	C	C	C	C	C	C	C	C	C	C	T	C	C	C	T	C	C	C	C	C	C	C	C	C	T	C	T	T
Gm01:1676283	1	1676283	A	A	A	A	A	T	T	A	T	A	A	A	A	A	A	A	A	A	A	A	A	A	A	A	A	A	A	A	A	T	A	A	A	T	A	A	A	A	A	A	A	A	A	T	A	T	T
Gm01:1676285	1	1676285	G	G	G	G	G	A	A	G	A	G	G	G	G	G	G	G	G	G	G	G	G	G	G	G	G	G	G	G	G	A	G	G	G	A	G	G	G	G	G	G	G	G	G	A	G	A	A
Gm01:1676707	1	1676707	A	A	A	A	A	R	G	A	G	A	A	A	A	A	A	A	A	A	A	A	A	A	A	A	A	A	A	A	A	G	A	A	A	G	A	A	A	A	A	A	A	A	A	G	A	G	G
Gm01:1691719	1	1691719	T	T	T	T	T	T	T	T	T	T	T	T	T	T	T	T	T	T	C	T	T	T	T	T	T	T	T	T	T	T	T	T	T	T	T	T	T	T	T	C	T	T	C	T	T	T	T
Gm01:1692078	1	1692078	A	C	A	A	A	A	A	A	A	A	C	A	A	A	M	A	A	A	M	A	A	A	A	A	A	M	A	C	A	A	A	A	A	A	M	M	A	A	A	A	A	A	A	A	A	A	M
Gm01:1705636	1	1705636	G	G	G	G	G	A	A	G	A	G	G	G	G	G	G	G	G	G	G	G	G	G	G	G	G	A	G	G	G	A	G	G	A	A	G	G	G	G	G	G	G	G	G	A	G	G	A
Gm01:1753291	1	1753291	A	A	A	A	A	A	A	A	A	A	A	A	A	A	A	A	A	A	C	A	A	A	A	A	A	A	A	A	A	A	A	A	A	A	A	A	A	A	A	C	A	A	A	A	A	A	A
Gm01:1784681	1	1784681	C	C	C	C	C	C	C	C	A	C	C	C	C	C	C	C	C	C	A	C	C	C	C	C	C	C	C	C	C	A	C	C	A	A	C	A	C	C	C	C	C	A	C	A	C	A	A
Gm01:1824070	1	1824070	A	A	A	A	A	T	T	A	T	A	A	A	A	A	A	A	A	A	T	A	A	A	A	A	A	A	A	A	A	T	A	A	T	T	A	T	A	A	A	A	A	T	A	T	A	T	T
Gm01:1824417	1	1824417	T	T	T	T	T	G	T	T	G	T	T	T	T	T	T	T	T	T	G	T	T	T	T	T	T	G	T	T	T	G	T	T	G	G	T	G	T	T	T	T	T	G	G	G	T	G	G
Gm01:1884544	1	1884544	A	A	A	A	A	A	A	A	R	A	A	G	A	A	A	A	A	A	A	A	A	A	R	A	A	R	A	A	R	R	R	A	A	R	A	A	A	A	R	A	A	A	A	A	G	A	A
Gm01:1929268	1	1929268	C	C	C	C	C	C	A	C	C	C	C	C	C	C	C	C	C	C	C	C	C	C	C	C	C	A	C	C	C	C	C	C	C	C	C	C	A	C	C	C	C	C	C	C	C	C	C
Gm01:2017361	1	2017361	C	C	C	C	C	C	T	C	C	C	C	C	C	C	C	C	C	C	T	C	C	C	C	C	C	C	C	C	C	C	C	C	T	C	C	C	C	C	C	C	C	T	C	T	T	T	C
Gm01:2162551	1	2162551	T	T	T	T	T	T	T	T	T	T	T	T	T	T	T	T	T	G	T	T	T	T	T	T	T	T	T	T	T	G	T	T	T	T	T	G	T	T	T	T	T	T	T	T	T	T	G
Gm01:2162571	1	2162571	A	A	A	A	A	A	A	A	A	A	A	A	A	A	A	A	A	A	A	M	A	A	A	A	A	A	A	A	A	A	M	A	M	A	A	A	A	M	A	A	A	A	A	A	A	A	M
Gm01:2162876	1	2162876	A	A	A	A	A	A	A	A	A	A	A	A	A	A	A	A	A	C	A	A	A	A	A	A	A	A	A	A	A	C	A	A	A	A	A	C	A	A	A	A	A	A	A	A	A	A	C
Gm01:2194371	1	2194371	C	C	C	C	C	C	C	C	C	C	C	C	C	C	T	C	C	T	T	C	C	C	C	C	C	C	C	C	C	C	C	C	C	C	C	T	C	C	C	C	C	C	C	C	C	C	C
Gm01:2230506	1	2230506	T	T	T	T	T	T	T	T	T	T	T	T	T	T	A	T	T	A	A	T	T	T	T	T	T	T	T	T	T	T	T	T	T	T	T	T	T	T	T	T	T	T	T	T	T	T	T
Gm01:2352139	1	2352139	C	C	C	C	C	C	T	C	C	C	C	C	C	C	C	C	C	C	C	C	C	C	C	C	C	C	C	C	C	T	C	C	C	T	C	T	T	C	C	C	C	T	C	C	C	T	T
Gm01:2355845	1	2355845	A	A	A	A	A	A	A	A	A	A	A	A	A	A	A	A	A	G	G	A	G	A	A	A	G	G	A	A	A	A	A	A	A	A	G	A	A	G	A	G	A	A	A	A	G	G	A
Gm01:2355876	1	2355876	G	G	G	G	G	G	G	G	G	G	G	G	G	G	G	G	G	C	C	G	C	G	G	G	C	C	G	G	G	G	G	G	G	G	C	C	G	C	G	C	G	G	G	G	C	C	G
Gm01:2355877	1	2355877	T	T	T	T	T	T	T	T	T	T	T	T	T	T	T	T	T	C	C	T	C	T	T	T	C	C	T	T	T	T	T	T	T	T	C	T	T	C	T	C	T	T	T	T	C	C	T
Gm01:2362070	1	2362070	C	C	G	G	C	C	G	C	G	C	C	C	C	G	C	C	C	G	G	C	G	C	C	C	G	G	C	C	C	C	C	G	C	C	G	C	C	G	G	G	G	C	G	G	G	C	C
Gm01:2362073	1	2362073	C	C	T	T	C	C	T	C	T	C	C	C	C	T	C	C	C	T	T	C	T	C	C	C	T	T	C	C	C	C	C	T	T	C	T	C	C	T	T	T	T	C	T	T	T	C	C
Gm01:2388251	1	2388251	G	G	G	G	K	G	K	G	G	G	G	G	G	G	G	G	G	G	K	G	G	K	T	G	G	G	G	K	G	G	G	G	T	K	K	G	G	G	K	K	G	G	T	G	G	G	K
Gm01:2410875	1	2410875	T	T	T	T	T	T	T	T	T	T	T	G	T	G	T	T	T	T	T	T	T	G	T	T	T	K	G	G	T	T	T	T	G	T	T	T	T	T	T	T	T	T	T	T	T	T	T
Gm01:2481423	1	2481423	A	A	A	A	A	A	G	A	A	A	A	A	A	A	A	R	G	A	A	A	A	A	A	A	A	A	A	G	A	G	A	A	A	G	G	A	A	A	A	A	A	G	G	A	A	G	G
Gm01:2526503	1	2526503	C	C	C	C	C	C	T	C	C	C	C	C	C	C	C	C	C	C	C	C	C	C	C	C	C	C	C	C	C	T	C	C	C	T	C	C	C	C	C	C	C	T	T	C	C	T	C
Gm01:2526516	1	2526516	T	T	T	T	T	T	G	T	T	T	T	T	T	T	T	T	T	T	T	T	T	T	T	T	T	T	T	T	T	G	T	T	T	G	T	G	T	T	T	T	T	G	G	T	T	G	T
Gm01:2635762	1	2635762	G	G	G	T	G	G	T	G	G	G	G	G	G	G	G	G	G	G	G	G	G	G	G	G	G	G	G	G	G	G	G	G	G	T	T	G	T	G	G	G	G	G	T	G	T	G	G
Gm01:2651249	1	2651249	T	T	T	T	T	K	T	G	T	T	T	T	T	T	G	T	T	K	T	T	T	T	T	T	T	T	T	K	T	T	T	T	K	T	T	T	K	T	T	K	T	T	T	G	K	T	T
Gm01:2750779	1	2750779	A	A	G	A	A	A	A	A	A	A	G	A	A	A	A	A	G	A	A	A	A	A	A	A	A	A	A	G	A	G	A	A	A	A	A	A	A	A	A	A	A	G	A	A	A	A	G
Gm01:2772581	1	2772581	T	T	T	T	T	T	T	T	G	T	T	T	T	T	T	T	T	T	T	T	T	T	T	T	T	T	T	K	T	T	T	T	T	T	T	T	T	T	T	T	T	T	T	G	T	T	T
Gm01:2945551	1	2945551	T	T	T	T	T	T	T	T	T	T	T	T	T	T	T	T	T	C	T	T	T	T	T	T	T	T	T	T	T	T	T	T	T	T	T	C	Y	T	T	T	T	T	T	T	T	T	T
Gm01:3006160	1	3006160	A	A	A	A	A	A	A	A	C	A	A	A	A	A	A	A	A	A	A	A	A	A	A	A	A	A	M	M	A	A	A	A	A	A	A	A	A	A	A	A	A	A	A	A	A	A	A
Gm01:3079635	1	3079635	G	G	A	G	G	G	G	G	G	G	A	G	G	G	G	G	G	G	G	G	G	G	G	G	G	G	G	A	G	G	G	G	G	G	A	G	G	G	G	G	G	G	G	G	G	G	R
Gm01:3080035	1	3080035	G	T	G	G	T	T	T	T	T	T	G	T	T	T	G	T	G	G	G	T	T	T	G	T	T	G	T	G	T	G	T	T	T	T	G	G	K	T	T	G	T	G	T	T	T	T	T
Gm01:3138716	1	3138716	T	T	C	T	T	T	T	T	T	T	C	T	T	T	T	T	C	T	T	T	T	T	T	T	T	T	T	C	T	T	T	T	T	T	C	T	C	T	T	T	T	C	T	T	T	T	T
Gm01:3151029	1	3151029	T	T	T	T	T	T	T	T	T	T	T	K	T	K	T	T	T	T	T	T	T	T	T	T	T	T	T	T	T	T	T	T	T	T	K	T	T	T	T	T	T	T	G	T	T	T	K
Gm01:3221660	1	3221660	C	C	C	C	C	C	C	C	M	C	C	C	C	C	C	C	C	C	C	C	C	C	C	C	C	C	C	C	C	C	C	C	C	C	M	M	M	C	C	C	C	C	C	C	C	C	C
Gm01:3232682	1	3232682	A	A	C	A	A	A	M	A	A	A	A	A	A	C	A	A	A	A	A	A	A	A	A	A	A	A	A	A	A	A	A	A	A	A	A	A	A	A	C	A	A	A	A	A	A	C	C
Gm01:3282523	1	3282523	A	A	A	A	A	A	A	G	A	A	A	G	A	G	G	A	A	G	G	A	A	A	A	A	G	G	A	A	A	G	A	A	A	A	A	G	A	A	G	G	G	G	G	G	G	A	G
Gm01:3329690	1	3329690	A	A	A	A	A	A	A	G	A	A	A	G	A	G	G	A	A	G	G	G	A	A	A	A	G	G	A	A	A	G	A	A	A	A	A	G	R	A	G	G	G	G	A	A	G	A	G
Gm01:3374658	1	3374658	G	G	G	G	G	G	G	A	G	G	G	A	G	R	A	G	G	A	G	A	A	G	G	G	A	A	G	G	G	A	G	G	G	G	G	G	A	G	A	A	A	R	G	G	G	G	A
Gm01:3388542	1	3388542	T	T	T	T	T	T	T	A	T	T	T	A	T	A	A	T	T	A	A	A	A	T	T	T	A	A	T	T	T	A	T	T	T	T	T	A	T	T	A	A	A	A	T	T	A	T	A
Gm01:3398729	1	3398729	G	T	T	T	T	T	G	G	T	T	T	G	T	G	G	T	G	G	G	G	G	T	T	T	G	G	T	G	G	G	T	T	T	G	G	G	G	G	G	G	G	G	T	T	G	T	G
Gm01:3398762	1	3398762	T	C	T	C	C	C	T	T	C	C	C	T	C	T	T	C	T	T	T	T	T	C	C	C	T	T	C	T	T	T	C	C	C	T	T	T	T	T	T	T	T	T	C	C	T	C	T
Gm01:3403339	1	3403339	C	C	C	C	C	C	C	T	C	C	C	C	C	C	C	C	C	T	T	C	T	C	C	C	C	T	C	C	C	C	C	C	C	C	C	C	C	C	T	C	C	C	C	C	C	C	C
Gm01:3423176	1	3423176	A	A	A	A	A	A	A	G	A	A	A	A	A	A	A	A	A	G	G	A	A	A	A	A	A	G	A	A	A	A	A	A	A	A	A	G	A	A	G	G	A	A	A	A	G	A	A
Gm01:3427220	1	3427220	T	T	T	T	T	T	T	G	T	T	T	T	T	T	T	T	T	G	G	G	T	T	T	T	T	G	T	T	T	G	T	T	T	T	T	G	K	T	G	G	T	T	T	T	G	T	T
Gm01:3430271	1	3430271	S	C	S	C	C	S	S	C	C	C	C	C	C	C	C	S	C	C	C	C	G	C	S	C	C	C	C	S	C	C	C	C	C	S	S	C	C	S	C	C	C	C	C	C	C	C	C
Gm01:3445806	1	3445806	G	G	G	G	G	G	G	G	G	G	G	G	G	G	G	G	G	G	G	G	G	G	G	G	G	G	G	G	G	G	G	G	G	G	G	G	G	G	G	A	G	G	G	G	A	G	G
Gm01:3488019	1	3488019	A	A	A	A	A	A	A	A	A	A	A	A	A	A	A	A	A	A	A	A	A	A	A	A	W	T	A	A	A	A	A	A	A	A	A	A	A	A	A	A	A	A	A	A	A	A	A
Gm01:3503302	1	3503302	T	T	T	T	T	T	T	C	T	T	T	T	T	T	T	T	T	T	C	T	T	T	T	T	T	C	T	T	T	T	T	T	T	T	T	C	T	T	T	C	T	T	T	T	C	T	T
Gm01:3523379	1	3523379	T	T	G	G	G	G	G	T	T	G	T	G	G	G	G	T	T	T	G	G	T	T	T	G	T	T	G	G	T	T	G	T	T	G	G	T	G	G	T	G	T	T	T	G	G	G	T
Gm01:3526866	1	3526866	A	A	A	A	A	A	A	A	A	A	A	A	A	A	A	A	A	C	C	A	A	A	A	A	A	C	A	A	A	A	A	A	A	A	A	A	C	A	A	C	A	C	A	A	C	A	C
Gm01:3562237	1	3562237	G	G	G	G	G	G	G	G	G	G	G	G	G	G	G	G	G	G	G	G	G	G	G	G	G	G	G	G	G	G	G	G	G	G	G	G	A	G	G	A	G	G	G	G	A	G	G
Gm01:3562620	1	3562620	A	A	A	A	A	A	A	A	A	G	A	A	A	A	G	A	G	A	A	A	A	A	A	A	A	A	A	A	A	A	A	A	A	A	A	A	A	A	G	A	A	A	A	A	A	A	A
Gm01:3562633	1	3562633	A	A	A	A	A	A	A	A	A	A	A	A	A	A	R	A	A	G	A	A	A	A	G	A	A	A	A	A	A	A	A	A	A	A	A	A	G	A	A	G	A	G	A	A	G	A	G
Gm01:3579099	1	3579099	A	A	A	A	A	A	A	A	A	A	A	A	A	A	A	A	A	G	G	A	A	A	G	A	A	G	A	A	A	A	A	A	A	A	A	G	A	A	A	G	A	G	A	A	G	A	G
Gm01:3592259	1	3592259	C	C	C	C	C	C	C	C	C	C	C	C	C	C	C	C	C	G	G	C	C	C	G	C	C	G	C	C	C	C	C	C	C	C	C	G	C	C	C	G	C	G	C	C	G	C	G
Gm01:3592276	1	3592276	A	A	A	A	A	A	A	A	A	A	A	A	A	A	A	A	A	G	G	A	A	A	G	A	A	G	A	A	A	A	A	A	A	A	A	G	A	A	A	G	A	G	A	A	G	A	G
Gm01:3595774	1	3595774	T	T	T	T	T	T	T	T	T	T	T	T	T	T	T	T	T	C	C	T	T	T	C	T	T	C	T	T	T	T	T	T	T	T	T	C	T	T	T	T	T	C	T	T	T	T	C
Gm01:3595800	1	3595800	G	G	G	G	G	G	G	G	G	G	G	G	G	G	G	G	G	A	A	G	G	G	A	G	G	A	G	G	G	G	G	G	G	G	G	A	G	G	G	G	G	A	G	G	G	G	A
Gm01:3654552	1	3654552	T	T	T	T	T	T	T	T	T	T	T	T	T	T	T	T	T	C	C	T	T	T	T	T	T	C	T	T	T	T	T	T	T	T	T	T	T	T	T	T	T	T	T	T	T	T	T
Gm01:3700705	1	3700705	C	C	C	C	C	C	C	C	C	C	C	C	C	C	C	C	C	A	A	C	C	C	A	C	C	A	C	C	C	C	C	C	C	C	C	A	C	C	C	C	C	A	C	C	C	C	A
Gm01:3700718	1	3700718	C	C	C	C	C	C	C	C	C	C	C	C	C	C	Y	C	C	T	T	C	C	C	Y	C	C	T	C	C	C	Y	C	C	C	C	C	T	C	C	C	C	C	T	C	C	C	C	T
Gm01:3788872	1	3788872	A	A	A	A	A	A	A	A	A	A	A	A	A	G	A	A	A	G	G	A	A	A	G	A	A	A	A	A	A	A	A	A	A	A	A	G	A	A	A	A	A	G	A	A	A	A	G
Gm01:3809222	1	3809222	A	A	M	A	A	A	A	A	A	A	A	M	A	A	A	A	A	A	A	A	A	A	A	A	M	A	A	M	A	A	A	A	A	A	A	A	A	A	A	M	A	M	A	C	A	M	M
Gm01:3884053	1	3884053	C	C	C	C	C	C	C	C	C	C	C	C	C	C	C	C	C	C	C	C	C	C	T	C	C	T	C	C	C	C	C	C	C	C	C	T	C	C	C	T	C	T	C	C	T	C	T
Gm01:3884060	1	3884060	C	C	C	C	C	C	C	C	C	C	C	C	C	C	C	C	C	C	C	C	C	C	T	C	C	C	C	C	C	C	C	C	C	C	C	C	C	C	C	C	C	C	C	C	C	C	T
Gm01:3884438	1	3884438	A	A	A	A	A	A	A	A	A	A	A	A	A	A	A	A	A	A	A	A	A	A	C	A	A	C	A	A	A	A	A	A	A	A	A	C	A	A	A	C	A	C	A	A	C	A	C
Gm01:3884465	1	3884465	C	C	C	C	C	C	C	C	C	C	Y	C	C	C	C	C	C	C	C	C	C	C	T	C	C	T	C	C	C	C	C	C	C	C	C	T	C	C	C	T	C	T	C	C	T	C	T
Gm01:3884468	1	3884468	C	C	C	C	C	C	C	C	C	C	C	C	C	C	C	C	C	C	C	C	C	C	C	C	C	T	C	C	C	C	C	C	C	C	C	C	C	C	C	T	C	C	C	C	T	C	C
Gm01:3897137	1	3897137	A	A	A	A	A	A	A	A	A	A	A	A	A	A	A	A	A	M	A	M	A	A	A	A	A	M	A	A	A	A	A	M	A	A	M	A	A	A	A	A	A	A	A	M	A	C	A
Gm01:3912485	1	3912485	C	C	C	C	C	C	C	C	C	C	C	C	C	C	C	C	C	A	A	C	C	C	C	C	C	C	C	C	C	C	C	C	C	C	C	C	C	C	C	C	C	C	C	C	C	C	C
Gm01:4026939	1	4026939	A	C	A	C	A	C	C	A	A	A	A	C	A	C	A	A	A	A	A	C	C	A	A	A	C	A	A	A	A	A	A	A	A	C	A	C	C	C	A	C	C	A	C	A	A	C	A
Gm01:4061291	1	4061291	G	T	G	T	G	T	T	G	G	G	G	T	G	T	G	G	G	G	G	T	T	G	G	G	T	G	G	G	G	T	G	G	G	T	G	G	G	T	G	T	T	G	T	G	G	T	G
Gm01:4151580	1	4151580	C	T	C	T	C	T	T	T	C	T	C	T	T	T	T	C	C	T	T	T	T	T	C	C	T	T	C	C	T	T	T	C	C	T	C	T	T	T	T	T	T	C	T	T	T	T	C
Gm01:4188808	1	4188808	A	A	A	A	A	A	A	A	A	A	A	A	A	A	A	A	A	A	A	A	A	A	A	A	A	A	A	A	A	A	A	A	A	A	A	G	G	A	A	A	A	A	A	A	A	A	A
Gm01:4192032	1	4192032	C	C	C	C	C	C	C	C	C	C	C	C	C	C	C	C	C	C	C	C	C	C	C	C	C	C	C	C	C	C	C	C	C	C	C	C	C	C	C	C	C	C	C	C	C	C	C
Gm01:4194854	1	4194854	G	G	G	G	G	G	G	G	G	G	G	G	G	G	G	G	G	G	G	G	G	G	G	G	G	G	G	G	G	G	G	G	G	G	G	G	G	G	G	R	G	G	G	G	G	G	G
Gm01:4269851	1	4269851	G	G	A	G	A	G	G	G	G	G	A	G	G	G	G	G	A	G	G	G	G	G	G	G	G	G	G	A	G	G	G	A	A	G	A	A	G	G	G	A	G	G	G	G	G	G	G
Gm01:4291838	1	4291838	A	A	A	A	A	A	A	A	A	A	A	A	A	A	A	A	A	A	A	A	A	A	A	A	A	A	A	A	A	A	A	R	A	A	A	A	R	G	A	G	A	A	A	A	A	A	A
Gm01:4307516	1	4307516	A	G	A	A	A	A	A	R	A	A	A	G	A	A	A	A	R	G	A	A	A	A	A	A	A	A	A	A	A	A	A	R	A	A	A	A	A	A	A	A	A	A	A	A	A	A	R
Gm01:4308942	1	4308942	A	T	A	T	A	T	T	W	A	T	A	T	A	T	T	T	A	T	T	T	T	T	A	T	T	T	A	A	T	T	T	A	A	T	A	A	T	A	T	A	T	A	T	T	T	T	A
Gm01:4334862	1	4334862	C	C	C	T	C	T	T	T	C	T	C	T	C	T	C	C	C	C	C	Y	C	T	C	C	T	C	C	C	C	T	C	C	C	C	C	C	T	C	T	C	T	C	T	C	C	T	C
Gm01:4335282	1	4335282	C	T	C	T	C	T	T	T	C	T	C	T	T	T	T	C	C	T	T	T	T	T	C	T	T	T	C	C	T	T	T	C	T	T	C	C	T	C	T	C	T	C	T	T	T	T	C
Gm01:4348481	1	4348481	A	A	G	A	A	A	A	A	A	A	A	A	A	A	A	A	A	A	A	A	A	A	A	A	A	A	A	A	A	A	A	A	G	A	G	G	A	A	A	G	A	A	A	A	A	A	A
Gm01:4348487	1	4348487	G	G	G	G	G	G	G	G	G	G	G	G	G	G	G	G	G	G	G	G	G	G	G	G	G	G	G	G	G	G	G	G	G	G	G	G	G	G	G	C	G	G	G	G	G	G	G
Gm01:4348840	1	4348840	C	C	C	C	C	C	C	C	C	C	C	C	C	C	C	C	C	C	C	C	C	C	C	C	C	C	C	C	C	C	C	C	C	C	C	C	C	T	C	T	C	C	C	C	C	C	C
Gm01:4398197	1	4398197	A	A	A	W	A	A	T	A	A	A	A	A	A	A	A	A	A	A	T	A	A	A	A	A	A	A	A	A	A	A	A	A	A	T	A	A	W	T	A	T	A	A	A	A	T	T	A
Gm01:4398200	1	4398200	C	C	C	A	C	C	A	C	C	C	C	C	C	C	C	C	C	C	A	C	C	C	C	C	C	C	C	C	M	C	C	C	C	A	M	C	M	A	M	A	M	C	C	C	A	A	C
Gm01:4399255	1	4399255	G	G	G	G	G	G	G	G	G	G	G	G	G	G	G	G	G	G	G	S	G	C	G	G	G	S	C	G	G	S	G	G	G	G	G	S	S	G	G	G	C	G	G	G	G	G	G
Gm01:4503935	1	4503935	A	A	A	A	A	A	A	A	A	A	A	A	A	A	A	A	A	A	A	A	A	C	A	A	A	A	A	M	A	A	A	M	A	A	A	A	A	A	A	A	C	A	A	C	A	A	A
Gm01:4629679	1	4629679	C	C	C	C	C	A	A	A	C	A	C	A	A	A	A	C	C	A	A	A	A	A	A	C	A	A	C	A	A	A	A	C	C	A	C	C	C	C	A	C	A	A	A	C	A	A	A
Gm01:4629691	1	4629691	C	C	C	C	C	T	T	T	C	T	C	T	T	T	T	C	C	T	T	T	T	T	T	C	T	T	C	T	T	T	T	C	C	C	C	C	C	C	T	C	T	T	C	C	T	T	T
Gm01:4642100	1	4642100	C	C	C	C	C	A	A	A	C	A	C	A	A	A	A	C	C	A	A	A	A	A	A	C	A	A	C	C	A	A	A	C	C	C	C	C	C	C	A	C	A	A	C	C	C	A	A
Gm01:4732919	1	4732919	C	C	C	C	C	A	C	A	C	A	C	A	A	A	A	C	C	C	A	A	A	A	C	C	A	A	C	C	A	A	A	C	C	C	C	C	C	C	A	C	A	C	A	C	C	C	C
Gm01:4741771	1	4741771	A	A	A	A	A	G	A	G	A	G	A	G	G	G	G	A	A	A	G	G	G	G	A	A	G	G	A	A	G	G	G	A	A	A	A	A	A	A	G	A	G	A	G	A	A	A	A
Gm01:4810838	1	4810838	C	C	C	C	C	T	C	T	C	T	C	T	T	T	T	C	C	T	T	T	T	T	C	C	T	T	C	C	T	T	T	C	C	C	C	T	C	T	T	C	T	C	T	C	C	C	C
Gm01:4824289	1	4824289	C	C	C	C	C	T	C	T	C	T	C	T	T	T	T	C	C	C	T	T	T	C	C	C	T	T	C	C	C	T	T	C	C	C	C	C	C	C	T	C	T	C	T	C	C	C	C
Gm01:4866857	1	4866857	T	T	T	T	T	T	T	T	T	T	T	T	Y	T	Y	T	T	T	T	T	Y	T	T	T	T	T	T	T	T	T	T	T	T	T	C	T	T	T	T	T	T	T	T	T	T	C	T
Gm01:4866870	1	4866870	C	C	C	C	A	C	C	C	C	C	C	C	C	C	M	C	C	C	C	C	C	C	C	C	C	C	C	C	C	C	C	C	C	C	C	A	C	M	C	C	C	C	C	C	C	C	C
Gm01:4964888	1	4964888	C	C	C	C	C	T	C	T	C	T	C	T	T	T	T	C	C	C	T	T	T	T	C	C	T	T	C	C	T	T	T	C	C	C	C	C	C	T	T	T	T	C	T	T	C	C	C
Gm01:4971667	1	4971667	T	T	T	T	T	T	T	T	A	T	T	T	W	T	T	T	A	T	T	T	T	T	A	T	T	T	T	A	T	T	T	T	T	T	A	T	A	A	T	T	T	T	T	T	T	T	T
Gm01:4971670	1	4971670	C	C	C	C	C	C	C	C	C	C	C	C	M	C	C	C	C	C	C	C	C	C	C	C	C	C	C	C	C	C	C	C	C	C	C	C	A	C	C	C	C	C	C	C	C	C	C
Gm01:4976513	1	4976513	A	A	A	A	A	C	A	C	A	C	A	C	C	C	C	A	A	A	C	C	C	C	A	A	C	C	A	A	C	C	C	A	A	A	A	A	A	C	C	C	C	A	C	C	A	A	A
Gm01:5051691	1	5051691	A	A	A	A	A	A	A	A	A	A	A	A	C	C	A	A	A	A	A	A	A	A	A	A	A	A	A	A	A	A	C	A	A	M	A	A	A	A	M	A	A	A	A	A	A	A	A
Gm01:5134258	1	5134258	C	C	C	C	T	T	C	T	C	T	C	T	C	C	C	T	C	T	T	T	C	T	T	T	T	C	C	C	C	C	C	C	C	C	C	C	T	T	T	T	T	T	T	T	T	C	T
Gm01:5134537	1	5134537	A	A	A	A	A	A	A	A	A	A	A	A	A	A	A	A	A	A	A	A	A	A	C	A	M	A	A	A	A	A	A	A	A	A	A	A	A	A	A	A	A	C	A	A	A	A	C
Gm01:5138009	1	5138009	G	G	G	G	G	G	G	G	G	G	G	G	G	G	G	G	G	A	G	G	G	G	A	G	G	G	G	G	G	G	G	G	G	G	G	G	G	G	G	G	G	A	G	G	G	G	A
Gm01:5138366	1	5138366	C	C	C	C	C	C	C	C	C	C	C	C	C	C	C	C	C	G	C	C	C	C	G	C	C	C	C	C	C	C	C	C	C	C	C	C	C	C	C	C	C	G	C	C	C	C	G
Gm01:5153510	1	5153510	A	A	A	A	T	T	A	T	A	T	A	T	A	A	A	T	A	T	T	W	A	T	T	T	T	A	A	A	A	A	A	A	A	A	A	A	T	T	T	T	T	T	T	T	T	A	T
Gm01:5153864	1	5153864	T	T	T	T	C	C	T	C	T	C	T	C	T	T	T	C	T	C	C	Y	T	C	C	C	C	T	T	T	T	T	T	T	T	T	T	T	C	C	C	C	C	C	C	C	C	T	C
Gm01:5153873	1	5153873	G	G	G	G	A	A	G	A	G	A	G	A	G	G	G	A	G	A	A	R	G	A	A	A	A	G	G	G	G	G	G	G	G	G	G	G	A	A	A	A	A	A	A	A	A	G	A
Gm01:5172329	1	5172329	T	T	T	T	C	C	T	C	T	C	T	C	T	T	T	C	T	T	C	T	T	C	T	C	C	T	T	T	T	T	T	T	T	T	T	T	C	C	C	C	C	T	C	C	C	T	T
Gm01:5172348	1	5172348	T	T	T	T	C	C	T	C	T	C	T	C	T	T	T	C	T	T	C	Y	T	C	T	C	C	T	T	T	T	T	T	T	T	T	T	T	C	C	C	C	C	C	C	C	C	T	T
Gm01:5173265	1	5173265	C	C	C	C	T	T	C	T	C	T	C	T	C	C	C	T	C	C	T	Y	C	T	C	T	T	C	C	C	C	C	C	C	C	C	C	C	T	T	T	T	T	C	T	T	T	C	C
Gm01:5173266	1	5173266	T	T	T	T	C	C	T	C	T	C	T	Y	T	T	T	C	T	T	C	Y	T	C	T	C	C	T	T	T	T	T	T	T	T	T	T	T	C	C	C	C	C	T	C	C	C	T	T
Gm01:5173574	1	5173574	C	C	C	C	T	T	C	T	C	T	C	T	C	C	C	T	C	C	T	Y	C	T	C	T	T	C	C	C	C	C	C	C	C	C	C	C	T	T	T	T	T	C	T	T	T	C	C
Gm01:5173606	1	5173606	T	T	T	T	G	G	T	G	T	G	T	G	T	T	T	G	T	T	G	K	T	G	T	G	G	T	T	T	T	T	T	T	T	T	T	T	G	G	G	G	G	T	G	G	G	T	T
Gm01:5181956	1	5181956	A	G	A	A	A	A	A	A	A	A	A	A	A	A	A	A	A	A	A	A	A	A	A	A	A	G	A	A	A	A	A	A	A	A	A	A	G	A	A	A	A	A	A	A	A	A	R
Gm01:5181990	1	5181990	T	T	T	T	C	C	T	C	T	C	T	C	T	T	T	C	T	T	C	T	T	C	T	C	C	T	T	T	T	T	T	T	T	T	T	T	C	C	C	C	C	T	C	C	C	T	T
Gm01:5213748	1	5213748	A	A	A	A	G	G	A	A	A	G	A	G	A	A	A	G	A	A	A	A	A	G	A	G	G	A	A	A	A	A	A	A	A	A	A	A	R	G	G	G	A	A	R	A	G	A	A
Gm01:5214156	1	5214156	G	G	G	G	A	A	G	G	G	A	G	A	G	G	G	A	G	G	G	G	G	A	G	A	A	G	G	G	G	G	G	G	G	G	G	G	R	R	A	A	G	G	R	A	A	G	G
Gm01:5269206	1	5269206	C	C	C	C	A	A	C	A	C	A	C	C	C	C	A	A	C	C	A	C	C	A	A	A	A	C	C	C	C	A	C	C	C	C	C	C	A	A	A	A	A	A	A	A	A	C	C
Gm01:5269208	1	5269208	A	A	A	A	T	T	A	T	A	T	A	A	A	A	T	T	A	A	T	A	A	T	T	T	T	A	A	A	A	T	A	A	A	A	A	A	T	T	T	T	T	T	T	T	T	A	A
Gm01:5282626	1	5282626	C	C	C	C	T	T	C	T	C	T	C	C	C	C	T	T	C	C	T	T	C	T	C	T	Y	C	C	C	C	Y	C	C	C	C	C	C	Y	T	T	T	T	C	T	T	T	C	C
Gm01:5356514	1	5356514	A	A	A	A	G	G	A	A	A	A	A	A	A	A	A	G	A	A	A	A	A	A	A	A	G	A	A	A	A	A	A	A	A	A	A	A	A	A	G	A	A	A	A	G	A	A	A
Gm01:5377961	1	5377961	C	C	C	C	M	A	M	C	C	C	C	C	C	C	C	C	M	M	C	C	C	C	C	C	C	C	C	M	C	C	C	C	C	C	M	C	C	M	M	C	A	C	M	C	C	C	C
Gm01:5379356	1	5379356	G	G	G	G	A	A	G	A	G	A	G	A	G	G	G	A	G	G	G	G	G	A	G	A	A	G	G	G	G	G	G	G	G	G	G	G	R	A	A	A	R	G	G	A	A	G	G
Gm01:5400864	1	5400864	C	C	C	C	T	T	C	T	C	T	C	T	C	C	T	T	C	T	T	C	C	T	C	T	T	C	C	C	C	C	C	C	C	C	C	C	C	T	T	T	T	C	T	T	T	C	C
Gm01:5400871	1	5400871	G	G	G	G	A	A	G	A	G	A	G	A	G	G	A	A	G	A	G	G	G	A	G	G	A	G	G	G	G	G	G	G	G	G	G	G	G	A	A	A	A	G	A	A	A	G	G
Gm01:5401213	1	5401213	T	K	T	T	T	T	T	T	T	T	T	T	T	K	T	T	T	T	T	T	T	T	T	T	T	T	T	T	T	T	T	T	T	T	T	T	T	T	T	T	T	K	T	T	T	T	T
Gm01:5401242	1	5401242	G	G	G	G	A	A	G	A	G	A	G	A	G	G	G	A	G	G	G	G	G	A	G	A	A	G	G	G	G	G	G	G	G	G	G	G	G	A	A	A	A	G	G	A	A	G	G
Gm01:5427600	1	5427600	C	C	C	C	T	T	C	T	C	T	C	T	C	C	T	T	C	T	T	C	C	T	C	T	T	C	C	C	C	C	C	C	C	C	C	C	C	T	T	C	C	C	T	T	T	C	C
Gm01:5454344	1	5454344	A	A	A	A	G	A	A	G	A	G	A	G	A	A	A	G	A	A	A	A	A	G	A	G	G	A	A	A	A	A	A	A	A	A	A	A	A	G	G	G	G	A	A	A	G	A	A
Gm01:5454697	1	5454697	C	C	C	C	T	T	C	T	C	T	C	T	C	C	C	T	C	T	C	C	C	T	C	T	T	C	C	C	C	C	C	C	C	C	C	C	C	C	T	T	C	C	C	T	T	C	C
Gm01:5454720	1	5454720	C	C	C	C	T	T	C	T	C	T	C	T	C	C	C	T	C	C	C	C	C	T	C	T	T	C	C	C	C	C	C	C	C	C	C	C	C	T	T	T	T	C	C	T	T	C	C
Gm01:5475602	1	5475602	C	C	C	C	T	T	C	T	C	T	C	T	C	C	C	T	C	C	C	C	C	T	T	T	T	C	C	C	C	C	C	C	C	C	C	C	T	T	T	T	T	T	C	T	T	C	T
Gm01:5475615	1	5475615	A	A	A	A	G	G	A	G	A	G	A	G	A	A	G	G	A	G	A	A	A	G	G	G	G	A	A	A	A	A	A	A	A	A	A	A	G	G	G	G	G	G	G	G	G	A	G
Gm01:5476049	1	5476049	T	T	T	T	T	T	T	T	T	T	T	T	T	T	G	T	T	G	G	T	T	T	T	T	T	T	T	T	T	T	T	T	T	T	T	T	T	T	T	T	T	T	G	T	T	T	T
Gm01:5481413	1	5481413	A	A	A	A	T	T	A	T	A	T	A	T	A	A	A	T	A	A	A	W	A	T	T	T	T	A	A	A	A	A	A	A	A	A	A	A	T	T	T	T	T	T	A	T	T	A	T
Gm01:5481758	1	5481758	C	C	C	C	A	A	C	A	C	A	C	A	C	C	C	A	C	C	C	M	C	A	A	A	A	C	C	C	C	C	C	C	C	C	C	C	A	A	A	A	A	A	C	A	A	C	A
Gm01:5484401	1	5484401	C	C	C	C	T	T	C	T	C	T	C	T	C	C	C	T	C	C	C	C	C	T	T	T	T	C	C	C	C	C	C	C	C	C	C	C	T	T	T	T	T	T	C	T	T	C	T
Gm01:5518911	1	5518911	G	G	G	G	G	G	G	G	G	G	G	G	G	G	G	G	G	G	G	G	G	G	A	G	G	G	G	G	G	G	A	G	G	G	G	A	G	G	G	G	G	A	A	G	G	G	A
Gm01:5519244	1	5519244	T	T	T	T	T	T	T	T	T	T	T	T	T	T	G	T	T	T	T	T	T	T	G	T	T	T	T	T	T	T	T	T	T	T	T	G	T	T	T	T	T	G	G	T	T	T	G
Gm01:5534074	1	5534074	T	T	T	T	T	T	T	T	T	T	T	T	T	T	C	T	T	T	C	T	T	T	C	T	T	T	T	T	T	T	T	T	T	T	T	C	T	T	T	T	T	C	T	T	T	T	C
Gm01:5563194	1	5563194	A	A	A	A	C	C	A	C	A	C	A	C	A	A	C	C	A	C	C	A	A	C	C	C	C	A	A	A	A	A	A	A	A	A	A	A	C	C	C	C	C	C	C	C	C	A	C
Gm01:5599359	1	5599359	G	G	G	G	A	A	G	A	G	A	G	A	G	G	G	A	G	G	G	R	G	A	G	A	A	G	G	G	G	G	G	G	G	G	G	G	R	A	A	A	A	G	G	G	A	G	G
Gm01:5645408	1	5645408	G	G	G	G	A	A	G	A	G	A	G	A	G	G	G	A	G	G	G	R	G	A	G	A	A	G	G	G	G	G	G	G	G	G	G	G	A	A	A	A	A	G	G	G	A	G	G
Gm01:5734947	1	5734947	T	T	T	T	T	T	T	T	T	T	T	T	T	T	T	T	T	T	T	T	T	T	T	T	T	G	T	T	T	T	T	T	G	T	T	T	T	T	T	T	T	T	T	G	T	T	T
Gm01:5769367	1	5769367	G	G	G	G	A	A	G	A	G	A	G	A	G	G	G	A	G	G	G	R	G	A	G	A	A	G	G	G	G	G	G	G	G	G	G	G	A	A	G	A	A	G	G	G	A	G	G
Gm01:5782046	1	5782046	A	A	A	A	T	T	A	T	A	T	A	T	A	A	A	T	A	A	A	A	A	T	A	T	T	A	A	A	A	A	A	A	A	A	A	A	T	T	T	T	T	A	A	A	T	A	A
Gm01:5791989	1	5791989	T	T	T	T	C	C	T	C	T	C	T	C	T	T	T	C	T	C	C	Y	T	C	T	C	C	T	T	T	T	T	T	T	T	T	T	T	C	C	C	C	C	T	T	T	C	T	T
Gm01:5807830	1	5807830	G	G	G	G	A	A	A	A	G	A	A	A	G	G	G	A	G	A	A	A	G	A	G	A	A	A	G	G	G	A	A	G	G	G	G	G	A	A	A	A	R	A	G	G	A	A	G
Gm01:5891312	1	5891312	G	A	A	G	G	G	G	G	A	G	A	G	A	A	A	G	A	A	A	R	A	R	A	R	G	A	A	A	A	A	A	A	R	G	A	G	R	G	G	G	G	A	A	G	G	G	R
Gm01:5906969	1	5906969	G	A	A	G	G	G	G	G	A	G	A	G	A	A	A	G	A	A	A	G	A	G	R	G	G	A	A	A	A	A	A	A	A	G	A	G	G	G	G	G	G	A	A	G	G	G	A
Gm01:5918895	1	5918895	C	T	T	C	C	C	C	C	T	C	T	C	T	T	T	C	T	C	C	Y	T	C	T	C	C	T	T	T	T	T	T	T	T	C	T	T	C	C	C	C	C	T	T	C	C	C	T
Gm01:5920122	1	5920122	A	G	G	A	A	A	A	A	G	A	G	A	G	G	G	A	G	A	A	A	G	A	G	A	A	G	G	G	G	G	G	G	G	A	G	A	A	A	A	A	A	G	G	A	A	A	G
Gm01:6169573	1	6169573	C	T	T	C	C	C	C	C	T	C	T	C	T	T	T	C	T	C	C	Y	T	C	T	C	C	T	T	T	T	T	T	T	T	C	T	C	C	C	C	C	C	T	T	C	C	C	T
Gm01:6261392	1	6261392	A	A	A	A	C	A	A	A	A	A	A	A	A	A	A	A	A	A	A	A	A	A	A	A	A	A	A	A	A	M	A	C	A	A	A	A	A	A	M	M	A	A	A	A	A	A	A
Gm01:6329074	1	6329074	C	T	T	C	C	C	C	C	T	C	T	C	T	T	T	C	T	T	T	T	T	C	T	C	C	T	T	T	T	T	T	T	T	C	T	C	C	C	C	C	C	T	T	C	C	C	T
Gm01:6349074	1	6349074	A	G	G	A	A	A	A	A	G	A	G	A	G	G	G	A	G	G	G	G	G	A	G	A	A	G	G	G	G	G	G	G	G	A	G	A	A	A	A	A	A	G	G	A	A	A	G
Gm01:6350180	1	6350180	C	T	T	C	C	C	C	C	T	C	T	C	T	T	T	C	T	C	T	C	T	C	T	C	C	T	T	T	T	T	Y	T	T	C	T	C	C	C	C	C	C	T	T	C	C	C	C
Gm01:6405847	1	6405847	A	G	G	A	A	A	A	A	G	A	G	A	G	G	G	A	G	G	G	R	G	A	G	A	A	G	G	G	G	G	G	G	G	A	G	G	A	A	A	A	A	G	G	A	A	A	G
Gm01:6409795	1	6409795	G	G	G	G	G	G	G	R	G	G	R	G	R	G	G	G	G	G	G	G	A	G	A	G	A	R	G	G	G	A	G	G	G	G	G	G	A	G	A	G	G	R	G	G	G	G	G
Gm01:6409829	1	6409829	A	G	G	A	A	A	A	A	G	A	G	A	G	G	G	A	G	G	G	G	G	A	G	A	A	G	G	G	G	G	G	G	G	A	G	G	A	A	A	A	A	G	G	A	A	A	G
Gm01:6430601	1	6430601	A	C	C	A	A	A	A	A	C	A	C	A	C	C	C	A	C	C	C	A	C	A	C	A	A	C	C	C	C	C	C	C	C	A	C	C	A	A	A	A	A	C	C	A	A	A	C
Gm01:6448559	1	6448559	A	C	C	A	A	A	A	A	C	A	C	A	C	C	C	A	C	C	C	C	C	A	C	A	A	C	C	C	C	C	C	C	C	A	C	A	A	A	A	A	A	C	C	A	A	C	C
Gm01:6453657	1	6453657	T	T	T	T	T	G	T	T	T	T	T	T	T	T	T	T	T	T	T	G	T	T	T	T	T	T	G	T	T	T	T	T	K	T	T	T	T	T	T	T	T	T	T	T	G	T	T
Gm01:6453677	1	6453677	G	A	A	G	G	G	G	G	A	G	A	G	A	A	A	G	A	A	G	A	A	G	A	G	G	A	A	A	A	A	A	A	A	G	A	A	G	G	G	G	G	A	A	G	G	A	A
Gm01:6453691	1	6453691	T	C	C	T	T	T	T	T	C	T	C	T	C	C	C	T	C	C	T	C	C	T	C	T	T	C	C	C	C	C	C	C	C	T	C	C	T	T	T	T	T	C	C	T	T	C	C
Gm01:6491479	1	6491479	T	T	T	T	T	T	T	T	T	T	T	T	T	T	T	T	T	Y	C	T	T	T	Y	T	T	T	T	T	T	T	T	T	Y	T	T	T	T	T	T	T	T	T	T	T	T	T	T
Gm01:6491763	1	6491763	R	A	A	A	A	A	G	A	A	A	A	A	A	A	A	A	A	A	A	A	A	A	A	A	A	R	A	A	A	A	G	A	A	G	A	R	A	A	A	A	A	A	R	A	A	A	A
Gm01:6491794	1	6491794	A	G	A	G	A	A	A	G	A	G	G	G	A	G	A	A	A	A	A	A	A	G	A	A	A	G	G	A	A	A	G	G	A	G	G	A	A	G	A	G	A	G	G	A	G	A	A
Gm01:6504960	1	6504960	T	C	C	T	T	T	T	T	C	T	C	T	C	C	C	T	C	C	C	T	C	T	C	T	T	C	C	C	C	C	C	C	C	T	C	C	T	T	T	T	T	C	C	T	T	T	C
Gm01:6575133	1	6575133	C	T	T	C	C	C	C	C	T	C	T	C	T	T	T	C	T	C	C	Y	T	C	T	C	C	T	T	T	T	T	T	T	T	C	T	C	C	C	C	C	C	T	T	C	C	C	T
Gm01:6583114	1	6583114	C	C	C	C	C	C	C	C	C	C	C	C	C	C	M	C	C	C	A	C	C	C	C	C	C	C	C	C	C	C	C	C	C	C	C	C	C	C	C	C	C	C	C	C	C	A	C
Gm01:6583484	1	6583484	A	A	A	G	A	G	A	A	A	A	A	A	A	A	R	A	A	G	G	A	A	A	A	A	A	A	G	A	A	A	G	A	A	A	A	A	A	A	A	A	A	G	A	A	A	G	A
Gm01:6593202	1	6593202	G	A	A	G	G	G	G	G	A	G	A	G	A	R	A	G	A	G	G	R	A	G	A	G	G	A	A	A	A	A	A	A	A	G	A	G	G	G	G	G	G	A	A	G	G	G	A
Gm01:6660946	1	6660946	C	C	C	C	C	C	C	C	C	C	C	C	C	C	C	C	C	T	T	C	C	C	C	C	C	C	C	C	C	C	C	C	C	C	C	C	C	T	C	T	C	C	C	C	C	C	C
Gm01:6696890	1	6696890	A	A	A	A	A	A	A	A	A	A	A	A	A	A	A	A	A	G	G	A	A	A	A	A	A	A	A	A	A	A	A	A	A	A	A	G	R	G	A	G	A	A	A	A	A	A	A
Gm01:6696908	1	6696908	C	C	C	C	C	C	C	C	C	C	C	C	C	C	C	C	C	T	T	C	C	C	C	C	C	C	C	C	C	C	C	C	C	C	C	T	Y	T	C	T	C	C	C	C	C	C	C
Gm01:6705151	1	6705151	T	T	T	T	T	T	T	T	T	T	T	T	T	T	T	T	T	A	A	T	T	T	T	T	T	T	T	T	T	T	T	T	T	T	T	T	W	A	T	A	T	T	T	T	T	T	T
Gm01:6762085	1	6762085	A	A	A	A	A	A	A	A	M	A	A	A	A	M	A	A	M	A	A	A	A	A	A	A	M	A	A	A	A	M	A	A	A	A	M	A	M	A	A	A	A	A	A	A	A	A	A
Gm01:6762395	1	6762395	T	G	T	T	T	T	T	T	T	T	T	T	T	T	T	T	K	T	T	T	T	T	T	T	T	T	T	T	T	T	T	T	T	T	T	T	T	T	T	T	T	T	T	T	T	T	T
Gm01:6847815	1	6847815	A	A	A	A	A	A	A	A	A	A	A	A	A	A	A	A	A	A	G	A	A	G	G	A	A	A	A	A	A	A	A	A	A	A	A	A	A	A	A	A	A	A	A	A	A	A	A
Gm01:6987566	1	6987566	G	A	A	A	A	A	A	G	A	G	A	A	A	A	A	G	A	A	A	A	A	A	G	A	A	A	A	A	G	A	A	A	A	G	G	G	G	G	A	G	G	A	A	G	A	A	A
Gm01:6987571	1	6987571	T	C	T	T	T	T	T	T	T	T	T	C	C	C	T	T	C	T	Y	T	T	T	T	T	C	T	C	C	T	C	T	T	T	T	T	T	T	T	T	T	T	C	T	T	T	C	C
Gm01:6987574	1	6987574	A	A	A	A	A	A	A	A	A	A	A	A	A	A	A	A	A	A	M	A	A	A	A	A	A	A	A	A	A	A	A	A	A	A	C	A	A	A	A	M	C	A	A	A	A	A	A
Gm01:6992049	1	6992049	G	G	G	G	G	G	G	G	T	G	G	G	G	K	G	G	G	G	G	K	G	G	G	G	T	G	G	G	G	G	G	G	T	G	G	G	G	G	G	G	G	G	G	G	G	G	G
Gm01:7013237	1	7013237	C	C	C	C	C	C	C	C	C	C	C	C	C	C	C	C	C	T	T	C	C	C	C	C	C	C	C	C	C	C	C	C	C	C	C	T	Y	T	C	T	C	C	T	C	C	C	C
Gm01:7013637	1	7013637	G	G	G	G	G	G	G	G	G	G	G	G	G	G	G	G	G	A	A	G	G	G	G	G	G	G	G	G	G	G	G	G	G	G	G	A	R	A	G	A	G	G	A	G	G	G	G
Gm01:7124328	1	7124328	G	G	G	G	G	G	G	G	G	G	K	G	K	G	T	G	G	G	G	G	G	G	G	G	G	K	G	G	G	K	G	K	K	G	G	G	G	G	G	G	G	G	G	K	G	G	G
Gm01:7169762	1	7169762	T	T	T	T	Y	T	T	T	T	T	T	T	Y	T	T	T	T	T	T	T	T	Y	T	T	Y	T	T	T	T	Y	T	Y	T	T	Y	Y	T	T	C	T	T	T	Y	T	Y	T	Y
Gm01:7174795	1	7174795	G	G	G	G	G	G	G	G	G	G	G	G	G	G	G	G	G	G	G	G	G	G	G	G	G	G	G	G	G	G	G	G	G	G	G	G	G	A	G	A	G	G	G	G	G	G	G
Gm01:7215020	1	7215020	A	A	A	A	A	A	A	A	A	A	C	A	C	A	A	A	C	A	A	A	A	A	A	A	A	A	A	A	A	A	A	M	A	M	A	A	C	A	A	A	A	A	A	A	A	A	A
Gm01:7215054	1	7215054	G	T	T	G	G	T	G	G	T	G	T	T	T	T	T	G	T	G	G	T	T	G	T	G	G	T	T	T	T	T	T	T	T	G	T	G	G	G	G	G	G	T	G	G	G	G	T
Gm01:7241038	1	7241038	T	C	C	T	T	C	T	T	C	T	C	C	C	C	C	T	C	T	T	T	C	T	C	T	T	C	C	C	C	C	C	C	C	T	C	T	T	T	T	T	T	C	T	T	T	T	C
Gm01:7262257	1	7262257	T	C	C	T	T	C	T	T	C	T	C	T	C	C	C	T	C	T	T	C	C	T	C	T	T	C	C	C	C	C	C	C	C	T	C	T	T	T	T	T	T	C	T	C	T	T	C
Gm01:7322807	1	7322807	G	G	G	A	A	G	G	G	G	G	G	G	G	G	G	G	G	A	G	G	G	A	G	A	G	G	G	G	G	G	G	G	G	G	G	G	G	G	G	G	G	G	G	G	G	A	G
Gm01:7323161	1	7323161	G	A	A	G	G	A	G	G	A	G	A	G	A	A	A	G	A	G	G	A	A	G	A	G	G	A	A	A	A	A	A	A	A	G	A	A	G	G	G	G	G	A	G	G	A	G	A
Gm01:7325667	1	7325667	C	C	C	C	C	C	C	C	C	C	C	C	C	C	C	C	C	C	C	C	C	C	C	C	C	C	C	C	C	C	C	C	C	C	C	C	Y	T	C	T	C	C	C	C	T	C	C
Gm01:7344953	1	7344953	A	C	C	A	A	C	A	A	C	A	C	A	C	C	C	A	C	A	A	M	C	A	C	A	A	C	C	C	C	C	C	C	C	A	C	C	M	C	A	C	A	C	A	A	C	A	C
Gm01:7345342	1	7345342	A	T	T	A	A	T	A	A	T	A	T	A	T	T	T	A	T	A	A	W	T	A	T	A	A	T	T	T	T	T	T	T	T	A	T	T	W	T	A	T	A	T	A	A	T	A	T
Gm01:7347052	1	7347052	G	G	G	G	G	G	G	G	G	G	G	G	G	G	G	G	G	G	G	G	G	G	G	G	G	G	G	G	G	G	G	G	G	G	G	G	K	T	G	T	G	G	G	G	T	G	G
Gm01:7395891	1	7395891	T	T	T	T	T	T	T	T	T	T	T	T	T	T	T	T	T	T	T	T	T	T	T	T	T	T	T	T	T	T	T	T	T	T	T	T	T	C	T	C	T	T	T	T	C	T	T
Gm01:7401769	1	7401769	A	A	A	A	A	A	A	A	A	A	A	A	A	A	A	A	A	A	A	A	A	A	A	A	A	A	A	A	A	A	A	A	A	A	A	G	A	G	A	G	A	A	A	A	G	A	A
Gm01:7413484	1	7413484	A	A	A	A	A	R	A	A	A	A	A	A	A	A	A	A	A	A	A	A	A	A	A	A	A	A	A	A	A	A	A	A	A	A	A	A	A	G	A	G	A	A	A	A	G	A	A
Gm01:7413847	1	7413847	G	G	G	G	G	G	G	K	K	K	K	G	G	G	G	G	G	G	G	G	G	G	G	G	G	G	G	G	G	G	G	G	K	T	G	G	G	G	G	G	K	G	G	G	G	G	K
Gm01:7433601	1	7433601	A	A	A	A	A	A	A	A	M	A	A	A	A	A	A	A	A	C	C	A	A	A	A	A	A	A	A	A	A	A	A	A	A	A	A	A	A	A	A	A	A	A	C	A	A	A	A
Gm01:7434591	1	7434591	G	G	G	G	G	G	G	G	G	G	G	K	G	G	G	G	G	G	G	G	G	G	G	G	G	G	G	G	G	G	G	G	G	G	G	G	K	T	K	T	G	G	G	G	T	G	G
Gm01:7543369	1	7543369	C	C	C	C	C	C	C	C	C	C	C	C	C	C	C	C	C	C	C	C	C	C	C	C	C	C	C	C	C	C	C	C	C	C	C	T	T	T	C	T	C	C	C	C	T	C	C
Gm01:7543371	1	7543371	C	C	C	C	C	C	C	C	C	C	C	C	C	C	C	T	C	T	T	C	C	C	C	C	C	C	C	C	C	C	C	C	C	C	C	T	T	T	C	T	C	C	T	C	T	C	C
Gm01:7543801	1	7543801	G	G	G	G	G	G	G	G	G	G	G	G	G	G	G	T	G	T	T	G	G	G	G	G	G	G	G	G	G	G	G	G	G	G	G	G	G	G	G	G	G	G	T	G	G	G	G
Gm01:7640336	1	7640336	C	T	T	T	T	T	T	Y	T	T	T	T	T	T	T	T	T	T	T	T	T	T	T	T	Y	T	T	T	T	T	Y	T	T	T	T	T	T	T	T	T	T	T	T	T	T	T	T
Gm01:7720196	1	7720196	G	G	G	G	G	G	G	G	G	G	G	G	G	G	G	G	G	G	G	G	G	G	G	G	G	G	G	G	G	G	G	G	G	G	G	G	G	T	G	T	G	G	G	G	G	G	G
Gm01:7746957	1	7746957	G	G	G	G	G	G	G	G	G	G	G	K	G	G	G	G	G	G	G	G	G	G	G	G	G	G	K	G	G	G	G	G	T	G	G	G	K	K	K	G	G	G	K	K	G	G	G
Gm01:7810399	1	7810399	T	T	T	T	Y	T	T	T	T	T	T	Y	T	T	Y	T	T	T	C	T	T	T	Y	T	T	T	T	T	Y	T	Y	Y	T	C	T	Y	T	T	T	T	T	T	T	T	T	T	T
Gm01:7949600	1	7949600	T	T	T	T	K	T	T	T	T	T	T	T	T	T	T	T	T	T	T	T	T	K	T	T	T	K	T	T	T	T	T	T	T	K	T	T	T	K	T	T	T	T	T	T	T	T	T
Gm01:7949610	1	7949610	A	R	A	A	A	A	A	A	A	G	A	A	A	A	A	A	A	A	A	A	A	A	A	A	R	A	R	R	A	A	R	A	A	A	A	A	A	A	A	A	A	A	A	R	A	A	A
Gm01:7949633	1	7949633	C	C	C	C	C	C	C	C	C	C	C	C	C	C	C	C	C	C	C	C	C	C	C	C	C	C	C	C	C	C	C	C	C	C	C	T	Y	T	C	T	C	C	C	C	T	C	C
Gm01:7969232	1	7969232	A	A	A	A	A	A	A	A	A	A	A	A	A	A	A	A	A	A	A	A	A	A	A	A	A	A	A	A	A	A	A	A	A	A	A	G	A	G	A	G	A	A	A	A	G	A	A
Gm01:7979199	1	7979199	T	T	G	T	T	T	T	T	T	T	T	T	K	T	T	T	T	T	T	T	T	T	T	T	T	T	T	K	T	T	G	T	T	T	T	T	T	T	T	T	T	G	T	T	T	T	T
Gm01:7991085	1	7991085	G	G	G	G	G	G	G	G	G	G	G	G	G	G	G	G	G	G	G	G	G	G	G	G	G	G	G	G	G	G	G	G	G	G	G	T	K	T	G	T	G	G	G	G	T	G	G
Gm01:8004155	1	8004155	T	T	T	T	T	T	T	T	T	T	T	T	T	T	T	T	T	T	T	T	T	T	T	T	T	T	T	T	T	T	T	T	T	T	T	C	T	C	T	C	T	T	T	T	C	T	T
Gm01:8004156	1	8004156	C	C	C	C	C	C	C	C	C	C	C	C	C	C	C	C	C	C	C	C	C	C	C	C	C	C	C	C	C	C	C	C	C	C	C	A	C	A	C	A	C	C	C	C	A	C	C
Gm01:8009636	1	8009636	M	A	A	A	M	A	A	A	A	A	A	A	A	A	A	A	A	A	A	A	A	A	A	A	A	C	A	A	M	C	A	A	A	M	A	M	A	A	A	A	A	A	A	A	A	A	A
Gm01:8057375	1	8057375	C	C	C	C	C	C	C	C	C	C	C	C	C	C	C	C	C	C	C	C	C	C	C	C	C	C	C	C	C	C	C	C	C	C	C	C	C	T	C	T	C	C	C	C	T	C	C
Gm01:8057759	1	8057759	G	G	G	G	G	G	G	G	G	G	G	G	G	G	G	G	G	G	G	G	G	G	G	G	G	G	G	G	G	G	G	G	G	G	G	A	G	A	G	A	G	G	G	G	A	G	G
Gm01:8064022	1	8064022	G	G	G	G	G	G	G	G	G	G	G	G	G	G	G	G	G	G	G	G	G	G	G	G	G	G	G	G	G	G	G	G	G	G	G	A	G	A	G	A	G	G	G	G	A	G	G
Gm01:8065359	1	8065359	G	G	G	G	G	G	G	G	G	G	G	G	G	G	G	G	G	G	G	G	G	G	G	G	G	G	G	G	G	G	G	G	G	G	G	A	G	A	G	A	G	G	G	G	A	G	G
Gm01:8065401	1	8065401	T	T	T	T	T	T	T	T	T	T	T	T	T	T	T	T	T	T	T	T	T	T	T	T	T	T	T	T	T	T	T	T	T	T	T	C	T	C	T	C	T	T	T	T	C	T	T
Gm01:8085732	1	8085732	A	A	A	A	A	A	A	A	A	A	A	A	A	A	A	A	A	A	A	A	A	A	A	A	A	A	A	A	A	A	A	A	A	A	A	A	R	G	A	G	A	A	A	A	G	A	A
Gm01:8137689	1	8137689	T	T	T	T	T	T	T	K	T	T	T	T	T	T	T	T	T	T	T	T	T	T	T	T	T	T	T	T	T	T	T	T	T	T	K	T	T	T	T	T	T	T	T	T	T	T	T
Gm01:8138847	1	8138847	C	C	C	C	C	C	C	C	C	C	C	C	C	C	C	C	C	C	C	C	C	C	C	C	C	C	C	C	C	C	C	C	C	C	C	T	Y	T	C	T	C	C	C	C	T	C	C
Gm01:8139203	1	8139203	G	G	G	G	G	G	G	G	G	G	G	G	G	G	G	G	G	G	G	G	G	G	G	G	G	G	G	G	G	G	G	G	G	G	G	A	R	A	G	A	G	G	G	G	A	G	G
Gm01:8152253	1	8152253	C	C	C	C	C	C	C	C	C	C	C	C	C	C	C	C	C	C	C	C	C	C	C	C	C	C	C	C	C	C	C	C	C	C	C	T	Y	T	C	T	C	C	C	C	T	C	C
Gm01:8180937	1	8180937	A	A	A	M	A	A	A	M	A	A	A	A	A	A	A	A	A	A	A	A	A	A	A	M	A	A	A	A	A	A	A	A	C	A	A	A	A	A	A	C	A	A	A	A	A	A	A
Gm01:8180964	1	8180964	A	A	A	A	M	A	A	A	A	A	A	M	A	C	A	M	M	A	A	A	M	A	C	M	A	A	A	A	A	A	A	A	A	A	A	A	A	A	A	A	C	A	A	A	A	A	A
Gm01:8297332	1	8297332	T	T	T	T	T	T	T	T	T	T	T	T	T	T	T	T	T	T	T	T	T	T	T	T	T	T	T	T	T	T	T	T	T	T	T	C	T	C	T	C	T	T	T	T	C	T	T
Gm01:8308000	1	8308000	T	T	T	G	G	G	G	T	T	T	T	T	T	T	T	T	T	T	T	T	T	T	T	T	T	T	T	T	T	K	T	T	T	T	G	T	T	T	T	T	T	T	T	T	T	G	T
Gm01:8319269	1	8319269	C	C	C	C	C	C	C	M	C	C	C	C	C	C	C	C	C	C	C	C	C	C	C	C	C	C	C	M	C	A	C	C	C	C	C	C	C	C	C	C	C	C	A	C	C	M	C
Gm01:8342939	1	8342939	T	T	T	T	T	T	T	T	T	T	T	T	T	T	T	T	T	T	T	T	T	T	T	T	T	T	T	T	T	T	T	T	T	T	T	G	T	G	T	G	T	T	T	T	G	T	T
Gm01:8349925	1	8349925	T	T	T	T	T	T	T	T	T	T	T	T	T	T	T	T	T	T	T	T	T	T	T	T	T	T	T	T	T	T	T	T	T	T	T	C	Y	C	T	C	T	T	T	T	C	T	T
Gm01:8383444	1	8383444	T	T	T	T	T	T	T	T	T	T	T	T	T	T	T	T	T	T	T	T	T	T	T	T	T	T	T	T	T	T	T	T	T	T	T	T	T	C	T	C	T	T	T	T	C	T	T
Gm01:8387352	1	8387352	T	T	T	T	T	T	T	T	T	T	T	T	T	T	T	T	T	T	T	T	T	T	T	T	T	T	T	T	T	T	T	T	T	T	T	C	T	C	T	C	T	T	T	T	C	T	T
Gm01:8388302	1	8388302	A	A	A	A	A	A	A	A	A	A	A	A	A	A	A	A	A	A	A	A	A	A	A	A	A	A	A	A	A	A	A	A	A	A	A	A	R	G	A	G	A	A	A	A	G	A	A
Gm01:8391549	1	8391549	T	T	T	T	T	T	T	T	T	T	T	T	T	T	T	G	T	T	T	T	K	T	G	T	T	T	T	T	T	T	T	T	T	G	T	T	T	T	T	T	T	T	T	T	T	T	T
Gm01:8470469	1	8470469	C	C	C	C	C	C	C	C	C	T	C	C	C	C	C	C	C	C	C	C	C	C	C	C	C	C	C	Y	T	C	C	C	T	C	Y	C	C	C	C	C	C	C	C	C	C	C	C
Gm01:8470754	1	8470754	G	G	G	K	G	G	G	G	G	G	G	K	G	G	G	G	G	G	G	G	K	G	G	G	G	G	G	K	G	G	T	K	G	G	K	G	K	G	G	G	G	G	G	G	G	G	G
Gm01:8539986	1	8539986	A	A	A	A	A	A	A	A	A	A	A	A	A	A	A	A	A	A	A	A	A	A	A	A	A	A	A	A	A	A	A	A	A	A	A	G	G	G	A	G	A	A	A	A	G	A	A
Gm01:8540002	1	8540002	T	T	T	T	T	T	T	T	T	T	T	T	T	T	T	T	T	T	T	T	T	T	T	T	T	T	T	T	T	T	T	T	T	T	T	C	C	C	T	C	T	T	T	T	C	T	T
Gm01:8540377	1	8540377	G	G	G	G	G	G	G	G	G	G	G	G	G	G	G	G	G	G	G	G	G	G	G	G	G	G	G	G	G	G	G	T	G	G	G	G	G	G	T	G	G	G	G	G	G	G	G
Gm01:8540385	1	8540385	G	G	G	G	G	G	G	G	G	G	T	G	G	G	G	G	G	G	G	G	T	T	T	G	G	G	T	G	G	G	G	G	G	G	T	G	G	G	G	G	G	G	G	T	G	G	T
Gm01:8588146	1	8588146	C	C	C	M	C	C	M	C	C	C	C	C	C	C	C	C	C	C	C	M	A	C	C	C	C	C	C	C	C	C	M	M	C	C	C	C	C	C	C	M	C	C	C	A	C	C	M
Gm01:8591801	1	8591801	C	C	C	C	C	C	C	C	C	C	C	C	C	C	C	C	C	C	C	C	C	C	C	C	C	C	C	C	C	C	C	C	C	C	C	T	C	T	C	T	C	C	C	C	T	C	C
Gm01:8637730	1	8637730	C	C	C	C	C	C	C	C	C	C	C	C	C	C	S	C	C	S	C	G	C	C	C	C	C	C	C	C	C	C	S	C	C	C	C	C	S	C	C	C	C	C	C	C	C	C	C
Gm01:8648614	1	8648614	A	A	A	A	A	G	A	A	A	G	A	A	A	A	A	A	A	A	A	A	A	A	A	A	A	A	A	A	A	A	A	A	A	A	A	A	A	A	A	A	A	A	A	A	A	A	A
Gm01:8654262	1	8654262	C	C	C	C	C	C	C	C	C	C	C	C	C	C	C	C	C	C	C	C	C	C	C	C	C	C	C	C	C	C	C	C	C	C	C	T	C	T	C	T	C	C	C	C	T	C	C
Gm01:8671217	1	8671217	C	C	C	C	C	C	C	C	C	C	C	C	C	C	C	C	C	C	C	C	C	C	C	C	C	C	C	C	C	C	C	C	C	C	C	C	C	T	C	C	C	C	C	C	T	C	C
Gm01:8671534	1	8671534	T	T	G	T	T	T	T	T	T	T	T	T	T	T	T	T	G	T	T	T	T	T	T	T	T	T	T	T	T	T	T	G	T	T	T	T	T	T	T	T	T	T	G	T	T	T	T
Gm01:8699503	1	8699503	G	G	G	G	G	G	G	G	G	G	G	G	G	G	G	G	G	G	G	G	G	G	G	G	G	G	G	G	G	G	G	G	G	G	G	G	G	A	G	A	G	G	G	G	A	G	G
Gm01:8753447	1	8753447	G	G	G	G	G	G	G	G	G	G	G	G	G	G	G	G	G	G	G	G	G	G	G	G	G	G	G	G	G	G	G	G	G	G	G	G	G	A	G	A	G	G	G	G	A	G	G
Gm01:8771412	1	8771412	A	A	A	A	A	A	A	A	A	A	A	A	A	A	A	A	A	A	A	A	A	A	A	A	A	A	A	A	A	A	A	A	A	A	A	A	R	G	A	G	A	A	A	A	G	A	A
Gm01:8771604	1	8771604	C	C	C	C	C	C	C	C	C	C	C	C	C	C	C	C	C	C	C	C	C	C	C	C	C	C	C	C	C	Y	C	C	C	C	C	C	C	T	C	T	C	C	C	C	T	C	C
Gm01:8783928	1	8783928	T	T	T	T	T	T	T	T	T	T	T	T	T	T	T	T	T	C	T	T	T	T	T	T	T	T	T	T	T	T	T	T	T	T	T	C	T	C	T	C	T	T	C	T	C	Y	T
Gm01:8790887	1	8790887	G	A	A	A	A	A	A	A	G	A	A	A	G	A	A	A	A	A	A	A	A	A	A	A	A	A	A	G	G	A	A	G	A	R	A	A	A	A	A	A	G	A	A	R	G	A	A
Gm01:8793479	1	8793479	G	G	G	G	G	G	G	G	G	G	G	G	G	G	G	G	G	G	G	G	G	G	G	G	G	G	G	G	G	G	G	G	G	G	G	G	G	A	G	A	G	G	G	G	A	G	G
Gm01:8838044	1	8838044	T	T	T	T	T	T	T	T	T	T	T	T	T	T	T	T	T	T	T	T	T	T	T	T	T	T	T	T	T	T	T	T	T	T	T	T	T	C	T	C	T	T	C	T	T	T	T
Gm01:8922403	1	8922403	G	G	G	G	G	G	G	G	G	G	G	G	G	G	G	G	G	T	G	G	G	G	G	G	G	G	G	G	G	G	G	G	G	G	G	G	G	G	G	T	G	G	T	G	T	G	G
Gm01:9012779	1	9012779	T	T	T	T	T	T	T	T	T	T	T	G	T	T	K	T	T	K	K	T	K	T	T	T	T	T	T	T	T	T	T	G	T	T	T	T	K	T	T	T	K	K	T	T	T	T	T
Gm01:9025070	1	9025070	G	K	T	T	T	T	T	G	T	T	T	T	G	T	K	G	G	G	G	T	T	T	T	G	T	T	G	T	T	T	G	T	T	G	T	T	T	T	T	T	T	K	K	T	T	G	T
Gm01:9041802	1	9041802	A	A	A	A	A	A	A	R	A	A	A	A	G	A	A	A	G	G	G	A	A	A	A	G	A	A	G	A	A	A	G	A	A	A	A	A	A	A	A	A	A	G	A	A	G	G	A
Gm01:9068399	1	9068399	G	G	G	G	G	G	G	G	G	G	G	G	G	G	G	G	G	G	G	G	G	G	G	G	G	G	G	G	G	G	G	G	G	G	G	G	G	T	G	T	G	G	G	G	T	G	G
Gm01:9091648	1	9091648	G	G	G	G	G	G	G	G	G	G	G	G	G	G	G	G	G	G	G	G	G	G	G	G	G	G	G	G	G	G	G	G	G	G	G	G	G	A	G	A	G	G	G	G	A	G	G
Gm01:9102103	1	9102103	T	T	T	T	T	T	T	T	T	T	T	T	T	T	T	T	T	T	T	T	T	T	T	T	T	T	T	T	T	T	T	T	T	T	T	T	T	C	T	C	T	T	T	T	C	T	T
Gm01:9196811	1	9196811	A	A	A	A	A	A	A	A	A	A	A	A	A	M	M	A	C	A	A	A	A	A	A	A	A	A	A	A	A	M	A	A	M	A	A	A	A	A	A	A	C	A	A	A	A	A	A
Gm01:9196821	1	9196821	A	C	M	A	A	A	A	A	A	A	M	A	A	A	A	A	A	A	A	A	A	A	A	M	A	A	A	M	A	A	A	A	A	A	A	A	A	A	A	A	A	A	A	A	A	A	A
Gm01:9196831	1	9196831	T	T	T	T	T	T	T	T	T	T	T	T	T	T	T	T	T	T	T	T	T	T	T	T	T	T	T	T	T	T	T	T	T	T	T	C	T	C	T	C	T	T	T	T	T	T	T
Gm01:9211531	1	9211531	G	G	G	G	G	G	G	G	G	G	G	G	G	G	G	G	G	G	G	G	G	G	G	G	G	G	G	G	G	G	G	G	G	G	G	A	G	A	G	A	G	G	G	G	G	G	G
Gm01:9231853	1	9231853	G	G	G	G	G	G	G	G	G	G	G	G	G	G	G	G	G	G	G	G	G	G	G	G	G	G	G	G	G	G	G	G	G	G	G	A	G	A	G	A	G	G	G	G	G	G	G
Gm01:9242421	1	9242421	C	C	C	C	C	C	C	C	C	C	C	C	C	C	C	C	C	C	C	C	C	C	C	C	C	C	C	C	C	C	C	C	C	C	C	T	Y	T	C	T	C	C	C	C	C	C	C
Gm01:9267825	1	9267825	C	C	C	C	C	C	C	C	C	C	C	C	C	C	C	C	C	C	C	C	C	C	C	C	C	C	C	C	C	C	C	C	C	C	C	A	C	A	C	A	C	C	C	C	C	C	C
Gm01:9309560	1	9309560	T	T	T	T	T	T	T	T	T	T	T	T	T	T	T	T	T	T	T	T	T	T	T	T	T	T	T	T	T	T	T	T	T	T	T	C	T	C	T	C	T	T	T	T	T	T	T
Gm01:9327382	1	9327382	C	C	C	C	C	C	C	C	C	C	C	C	C	C	C	C	C	C	C	C	C	C	C	C	C	C	C	C	C	C	C	C	C	C	C	G	S	G	C	G	C	C	C	C	C	C	C
Gm01:9331884	1	9331884	G	G	G	G	G	G	G	G	G	G	G	G	G	G	G	G	G	G	G	G	G	G	G	G	G	G	G	G	G	G	G	G	R	G	G	A	G	A	G	A	G	G	G	G	G	G	G
Gm01:9332279	1	9332279	G	G	G	G	G	G	G	G	G	G	G	G	G	G	G	G	G	G	G	G	G	G	G	G	G	G	G	G	G	G	G	G	G	G	G	A	G	A	G	A	G	G	G	G	G	G	G
Gm01:9337359	1	9337359	G	S	G	G	G	G	S	G	G	G	G	G	G	G	G	G	G	G	G	G	G	G	G	G	G	G	G	G	G	G	G	G	G	G	G	C	G	C	G	C	G	G	G	G	G	G	G
Gm01:9420268	1	9420268	T	T	T	T	T	T	T	T	T	T	T	T	T	T	T	T	T	T	T	T	T	T	T	T	T	T	T	T	T	T	T	T	T	T	T	C	T	C	T	C	T	T	T	T	T	T	T
Gm01:9448729	1	9448729	G	G	G	G	G	G	G	G	G	G	G	G	G	G	G	G	G	G	G	G	G	G	G	G	G	G	G	G	G	G	G	G	G	G	G	G	G	G	G	G	G	G	G	G	G	G	G
Gm01:9448731	1	9448731	T	T	T	T	T	G	T	G	G	T	T	T	T	T	K	T	K	T	T	T	T	T	T	T	T	T	T	T	T	T	T	T	T	T	T	T	T	T	T	T	T	G	T	T	T	T	T
Gm01:9448740	1	9448740	G	A	A	A	A	A	G	A	A	A	A	A	A	A	A	A	R	A	A	A	A	A	A	A	A	A	A	G	A	A	G	A	A	A	A	R	A	G	A	A	G	A	A	A	A	A	A
Gm01:9475283	1	9475283	T	T	T	T	T	T	T	T	T	T	T	T	T	T	T	T	T	T	T	T	T	T	T	T	T	T	T	T	T	T	T	T	T	T	T	K	T	G	T	G	T	T	T	T	T	T	T
Gm01:9485727	1	9485727	G	T	T	K	T	T	G	T	T	T	T	T	T	T	T	T	T	T	T	T	T	T	T	T	T	K	T	T	T	T	T	T	T	T	T	T	T	T	T	T	T	T	T	T	T	T	T
Gm01:9486201	1	9486201	G	G	G	G	G	G	G	G	G	G	G	G	G	G	G	G	G	G	G	G	G	G	G	G	G	G	G	G	G	G	G	G	G	G	G	A	G	A	G	A	G	G	G	G	G	G	G
Gm01:9532064	1	9532064	C	A	A	A	M	A	A	A	A	A	A	A	A	A	A	A	A	A	A	M	A	A	M	A	A	A	A	A	C	A	M	A	M	A	A	A	A	A	A	A	A	A	A	A	A	A	A
Gm01:9532066	1	9532066	A	A	M	A	A	A	A	A	A	A	A	A	A	A	A	M	A	A	A	M	A	A	A	A	A	A	A	A	A	A	A	A	A	A	C	A	A	A	M	A	A	A	A	A	M	A	A
Gm01:9541194	1	9541194	T	T	T	T	T	T	T	T	T	T	T	T	T	T	T	T	T	T	T	T	T	T	T	T	T	T	T	T	T	T	T	T	T	T	T	T	T	A	T	A	T	T	T	T	T	T	T
Gm01:9547753	1	9547753	T	T	T	T	T	T	T	T	T	T	T	T	T	T	T	T	T	T	T	T	T	T	T	T	T	T	T	T	T	T	T	T	T	T	T	C	T	C	T	C	T	T	T	T	T	T	T
Gm01:9558663	1	9558663	G	G	G	G	G	G	G	G	G	G	G	G	G	G	G	G	G	G	G	G	G	G	G	G	G	G	G	G	G	G	G	G	G	G	G	G	G	A	G	A	G	G	G	G	G	G	G
Gm01:9564502	1	9564502	A	A	A	A	A	A	A	A	A	A	A	A	A	A	A	A	A	A	A	A	A	A	A	A	A	A	A	A	A	A	A	A	A	A	A	G	R	G	A	G	A	A	A	A	A	A	A
Gm01:9620313	1	9620313	A	A	A	A	A	A	A	A	A	A	A	A	A	A	A	A	A	A	A	A	A	A	A	A	A	A	A	A	A	A	A	A	A	A	A	A	A	A	A	C	A	A	A	A	A	A	A
Gm01:9620739	1	9620739	T	T	T	T	T	T	T	T	T	T	T	T	T	T	T	T	T	T	T	T	T	T	T	T	T	T	T	T	T	T	T	T	T	T	T	C	T	T	T	C	T	T	T	T	T	T	T
Gm01:9633520	1	9633520	G	G	G	G	G	G	G	G	G	G	G	G	G	G	G	G	G	G	G	G	G	G	G	G	G	G	G	G	G	G	G	G	R	G	G	A	G	A	G	G	G	G	G	G	G	G	G
Gm01:9745437	1	9745437	G	G	G	G	K	G	G	G	G	G	G	G	G	G	G	G	G	G	G	G	K	G	G	K	G	G	G	K	G	G	G	G	G	G	G	G	G	K	G	G	G	G	G	K	K	G	G
Gm01:9745442	1	9745442	C	C	C	C	C	C	C	C	C	C	C	C	C	C	C	C	C	C	C	C	C	C	C	C	C	C	C	C	C	C	C	C	C	C	C	T	Y	T	C	C	C	C	C	C	C	C	C
Gm01:9760490	1	9760490	G	G	G	G	G	G	G	G	G	G	G	G	G	G	G	G	G	G	G	G	G	G	G	G	G	G	G	G	G	G	G	G	G	G	G	A	G	A	G	G	G	G	G	G	G	G	G
Gm01:9844913	1	9844913	C	C	C	C	C	C	C	C	C	C	C	C	C	C	C	C	C	C	C	C	C	C	C	C	C	C	C	C	C	C	C	C	C	C	C	M	C	M	C	A	C	C	C	C	C	C	C
Gm01:9867150	1	9867150	C	C	C	C	C	C	C	C	C	C	C	C	C	C	C	C	C	C	C	C	C	C	C	C	C	C	C	C	C	C	C	C	C	C	C	C	C	T	C	T	C	C	C	C	T	C	C
Gm01:9867480	1	9867480	G	G	G	G	G	G	G	G	A	G	G	G	G	G	G	R	G	R	G	G	G	R	G	G	R	G	G	G	G	G	G	G	G	G	G	G	G	G	G	R	G	G	G	G	G	G	G
Gm01:9887377	1	9887377	A	A	R	A	A	A	A	A	A	A	A	A	A	A	A	A	A	A	A	A	A	A	A	A	A	A	A	A	A	A	A	A	A	A	A	G	A	G	A	G	A	A	A	A	G	A	A
Gm01:9936320	1	9936320	G	G	G	G	G	G	G	G	G	G	G	G	G	G	G	G	G	G	G	G	G	G	G	G	G	G	G	G	G	G	G	G	G	G	G	A	G	A	G	A	G	G	G	G	A	G	G
Gm01:9938601	1	9938601	C	M	M	C	C	A	C	C	C	C	C	C	C	C	C	C	C	C	C	C	M	C	C	C	C	C	C	C	M	C	C	C	C	C	M	C	M	M	C	C	C	C	C	C	C	C	C
Gm01:10025041	1	10025041	A	A	A	A	A	A	A	A	A	A	A	A	A	A	A	A	A	A	A	A	A	A	A	A	A	A	A	A	A	A	A	A	A	A	A	C	A	C	A	C	A	A	A	A	C	A	A
Gm01:10048947	1	10048947	T	T	T	T	T	T	T	T	T	T	T	T	T	T	T	T	T	T	T	T	K	T	G	K	T	T	T	T	T	T	T	T	T	T	T	T	T	T	T	T	T	T	T	T	T	T	T
Gm01:10115467	1	10115467	G	G	G	G	G	G	G	G	G	G	G	G	G	G	G	G	G	G	G	G	G	G	G	G	G	G	G	G	G	G	G	G	G	G	G	A	G	A	G	A	G	G	G	G	A	G	G
Gm01:10137872	1	10137872	C	C	C	C	C	C	C	C	C	C	C	C	C	C	C	C	C	C	C	C	C	C	C	C	C	C	C	C	C	C	C	C	C	C	C	C	C	T	C	C	C	C	C	C	T	C	C
Gm01:10391322	1	10391322	G	G	G	G	T	G	G	G	G	G	G	G	G	G	K	G	G	G	G	G	G	G	G	G	K	K	K	G	G	G	G	K	G	K	G	G	G	G	G	G	G	G	G	G	T	G	G
Gm01:10400577	1	10400577	A	A	A	A	M	M	A	A	A	A	A	A	A	A	A	A	C	A	A	A	A	C	A	A	A	A	A	A	A	C	A	A	A	A	A	A	A	A	A	A	A	A	A	A	A	A	A
Gm01:10507171	1	10507171	G	G	G	G	S	S	G	G	G	G	G	G	G	G	G	G	G	S	G	G	S	G	G	G	G	G	G	S	G	S	G	G	G	G	G	G	G	G	G	G	G	G	G	G	G	G	S
Gm01:10518650	1	10518650	T	K	G	G	G	G	G	G	G	G	G	G	G	G	G	G	G	K	G	G	G	G	T	G	K	G	G	G	G	K	G	G	K	G	K	G	G	G	G	G	G	G	G	G	G	G	T
Gm01:10616994	1	10616994	C	C	C	C	C	C	C	C	C	C	A	C	C	C	C	C	C	C	C	M	C	C	C	C	C	C	C	M	C	C	M	C	M	C	C	C	C	C	C	C	C	C	M	C	C	C	A
Gm01:10627104	1	10627104	T	T	T	T	T	G	T	T	T	G	T	G	T	K	T	T	T	T	T	K	T	K	T	K	K	T	T	T	T	T	T	T	T	T	T	G	T	T	T	T	T	T	T	T	T	T	T
Gm01:10672981	1	10672981	C	C	C	C	C	C	C	C	C	C	C	C	C	C	C	S	C	C	C	C	C	C	C	C	C	C	C	C	C	C	S	C	C	C	C	C	C	G	C	C	C	C	C	C	G	C	C
Gm01:10673286	1	10673286	A	A	A	A	A	A	A	C	A	A	A	M	C	A	A	C	A	A	A	A	A	A	C	A	A	A	A	A	A	A	A	A	A	A	A	A	A	C	A	A	A	M	A	A	C	A	M
Gm01:10673301	1	10673301	T	T	T	T	T	T	T	C	T	T	T	Y	C	T	T	C	T	T	T	T	T	T	C	T	T	T	T	T	T	T	T	T	T	T	T	T	T	C	T	T	T	Y	T	T	C	T	Y
Gm01:10686141	1	10686141	A	A	A	C	A	A	A	A	A	A	A	A	A	A	A	A	A	A	A	A	A	A	C	A	A	A	M	A	A	A	A	A	A	A	A	C	A	A	M	A	A	A	A	A	A	A	A
Gm01:10690129	1	10690129	C	C	C	C	C	C	C	C	C	C	C	C	C	C	C	C	C	C	C	C	C	C	C	C	C	C	C	C	C	C	C	C	C	C	C	T	C	T	C	T	C	C	C	C	T	C	C
Gm01:10695830	1	10695830	A	A	A	A	A	A	A	A	A	A	A	A	A	A	A	A	A	A	A	A	A	A	A	A	A	A	A	A	A	A	A	A	A	A	A	G	A	G	A	G	A	A	A	A	G	A	A
Gm01:10702092	1	10702092	A	A	A	A	A	A	A	A	A	A	A	A	A	A	A	A	A	A	A	A	A	A	A	A	A	A	A	A	A	A	A	A	A	A	A	G	R	G	A	G	A	A	A	A	G	A	A
Gm01:10741080	1	10741080	C	C	C	C	C	C	C	C	C	C	C	C	C	C	C	C	C	C	C	C	C	C	C	C	C	C	C	C	C	C	C	C	C	C	C	A	C	A	C	A	C	C	C	C	A	C	C
Gm01:10761710	1	10761710	A	A	A	A	A	A	A	A	A	A	A	A	A	A	A	A	A	A	A	A	A	A	A	A	A	A	A	A	A	A	A	A	A	A	A	G	R	A	A	G	A	A	A	A	G	A	A
Gm01:10771843	1	10771843	A	A	A	A	A	A	A	A	M	M	A	A	A	A	A	A	A	A	A	M	A	M	M	A	M	A	M	A	A	A	A	A	A	A	A	A	A	A	A	A	A	A	A	A	M	A	A
Gm01:10833192	1	10833192	G	G	G	G	G	G	G	G	G	G	G	G	G	G	G	G	G	G	G	G	G	G	G	G	G	G	G	G	G	G	G	G	G	G	G	C	C	C	G	C	G	G	G	G	C	G	G
Gm01:10853161	1	10853161	A	A	A	A	A	A	A	A	A	A	A	A	A	A	A	A	A	A	A	A	A	A	A	A	A	A	A	A	A	A	A	A	A	A	A	G	R	G	A	G	A	A	A	A	G	A	A
Gm01:10853197	1	10853197	C	C	C	C	C	C	C	C	C	C	C	C	C	C	C	C	M	C	C	C	M	C	C	C	C	C	C	C	C	C	C	C	C	C	C	M	C	C	C	C	C	M	C	C	C	C	C
Gm01:10853608	1	10853608	T	T	T	T	T	T	T	T	T	T	T	T	T	T	T	T	T	T	T	T	T	T	T	T	T	T	T	T	T	T	T	T	T	T	T	C	Y	C	T	C	T	T	T	T	C	T	T
Gm01:10911595	1	10911595	C	C	C	C	C	C	C	C	C	C	C	C	C	C	C	C	C	C	C	C	C	C	C	C	C	C	C	C	C	C	C	C	C	C	C	T	Y	T	C	T	C	C	C	C	T	C	C
Gm01:11075487	1	11075487	T	T	T	T	K	T	T	T	T	T	K	T	T	T	T	T	T	T	T	T	T	T	G	T	T	T	T	T	T	T	T	T	T	T	T	G	T	G	T	K	T	T	T	T	T	T	T
Gm01:11170169	1	11170169	C	C	C	C	C	C	C	C	C	C	C	M	C	C	M	C	C	A	C	C	C	C	C	C	C	C	C	C	M	M	C	C	C	C	C	C	C	C	C	M	C	C	C	C	C	M	M
Gm01:11223960	1	11223960	T	G	T	G	G	G	T	T	T	T	T	T	T	T	T	T	T	T	T	T	T	T	T	T	T	T	T	K	T	G	T	T	G	T	T	T	T	T	T	G	T	T	T	T	T	T	T
Gm01:11276100	1	11276100	A	A	A	A	A	A	A	C	A	A	M	A	A	A	A	A	A	A	A	A	M	A	A	A	C	A	A	A	C	A	A	A	A	A	A	A	A	A	A	A	A	A	A	A	A	A	A
Gm01:11303660	1	11303660	T	T	T	T	T	T	K	T	T	T	T	T	T	T	T	K	T	T	T	T	T	T	T	T	T	K	T	T	T	T	K	T	T	T	T	G	T	T	T	T	K	T	T	T	T	T	T
Gm01:11424870	1	11424870	T	T	T	T	T	Y	Y	Y	T	T	C	T	T	T	T	Y	T	T	T	Y	T	T	T	T	T	Y	T	T	T	T	Y	T	T	Y	T	T	T	T	T	T	T	T	T	Y	T	T	T
Gm01:11425256	1	11425256	R	R	A	A	A	A	A	A	A	A	A	R	A	R	A	A	A	A	A	A	A	A	A	A	R	A	A	R	A	A	R	R	A	G	A	A	A	A	R	A	A	A	A	A	A	R	A
Gm01:11562175	1	11562175	K	G	G	G	K	G	G	G	G	G	G	G	G	G	G	K	K	G	G	G	G	G	G	G	G	K	G	G	G	K	G	G	T	K	G	G	G	G	G	G	K	G	G	G	G	G	G
Gm01:11672513	1	11672513	C	C	C	C	M	A	C	M	M	C	M	C	C	C	C	A	C	C	C	C	C	C	C	M	C	C	C	M	A	M	A	A	C	C	C	C	C	C	C	C	C	C	C	C	C	C	C
Gm01:11776305	1	11776305	G	A	A	A	A	G	A	A	A	A	A	A	A	A	A	A	A	A	A	A	A	A	A	A	A	A	A	A	A	A	A	A	A	A	G	A	A	G	A	A	A	A	A	A	A	A	A
Gm01:11888886	1	11888886	G	A	A	A	R	A	A	A	A	R	A	A	A	A	A	A	A	A	A	R	A	A	A	A	A	A	A	A	A	A	A	A	R	A	G	A	A	G	R	A	A	A	A	A	A	A	A
Gm01:11930106	1	11930106	T	T	T	T	T	K	T	T	T	T	T	T	K	T	T	T	G	T	T	T	T	T	T	T	T	G	K	T	T	T	K	T	K	T	T	T	T	T	T	T	T	T	T	T	T	T	T
Gm01:11987011	1	11987011	A	A	A	A	A	A	A	A	A	A	A	A	A	A	A	A	A	A	A	A	A	A	A	A	A	A	A	A	A	A	A	A	A	A	A	G	R	A	A	A	A	A	A	A	A	A	A
Gm01:12029915	1	12029915	A	A	A	A	A	A	A	A	A	A	A	A	A	A	A	A	A	A	A	A	A	A	A	A	C	A	A	A	A	A	A	A	M	A	A	A	A	A	A	A	A	A	A	A	A	A	A
Gm01:12799182	1	12799182	C	A	A	A	A	A	A	A	A	A	A	C	A	A	C	A	C	A	A	A	A	A	A	A	A	A	A	A	A	A	A	M	M	A	A	A	A	A	A	A	A	A	A	A	M	A	A
Gm01:12800166	1	12800166	A	A	A	A	A	A	A	A	A	A	A	A	M	A	A	A	A	A	A	A	A	A	A	A	A	A	A	A	A	A	A	M	A	A	A	C	A	A	A	A	A	A	A	A	A	A	A
Gm01:12800184	1	12800184	T	T	T	T	T	T	T	T	T	T	T	T	T	T	T	T	T	T	T	T	T	Y	T	T	T	T	T	Y	Y	T	T	T	T	T	T	T	T	T	T	T	T	T	T	T	C	T	T
Gm01:12800196	1	12800196	C	C	C	C	C	C	C	C	C	C	Y	T	C	C	T	Y	C	C	Y	C	C	Y	C	C	C	C	C	C	Y	C	C	Y	C	C	C	C	C	C	C	C	C	C	C	C	C	C	C
Gm01:12830359	1	12830359	T	T	T	T	T	T	T	T	T	T	T	T	T	T	T	T	T	T	T	G	T	T	T	T	T	T	T	T	T	T	T	T	T	T	T	T	T	T	T	T	T	G	T	T	T	G	T
Gm01:12915447	1	12915447	T	Y	Y	T	T	T	T	T	T	T	T	T	T	T	T	T	T	T	T	T	T	C	T	T	T	C	T	Y	T	Y	Y	T	T	T	T	T	Y	T	C	T	T	C	T	T	T	C	T
Gm01:12918631	1	12918631	A	A	A	A	A	A	A	C	A	A	C	A	C	M	A	A	M	M	A	A	A	A	A	A	A	A	C	A	A	A	C	A	A	A	A	A	M	A	A	C	A	A	A	A	A	A	A
Gm01:12924164	1	12924164	C	C	C	C	T	C	C	C	C	C	C	C	C	C	C	C	T	T	C	C	C	C	C	C	C	T	C	C	T	C	C	T	C	T	C	C	C	T	C	C	T	C	C	T	C	C	T
Gm01:12924194	1	12924194	C	C	C	T	T	C	T	T	C	C	C	C	C	C	C	C	T	C	C	T	C	T	C	C	T	T	C	T	T	C	C	T	T	T	C	C	Y	T	C	C	T	T	C	C	T	T	T
Gm01:12924358	1	12924358	G	G	G	G	A	G	G	G	G	G	G	G	G	G	G	G	G	G	G	G	G	G	G	G	G	A	G	G	G	G	G	A	G	G	G	G	G	A	G	G	A	G	G	G	G	G	A
Gm01:12924373	1	12924373	T	T	T	T	T	T	T	T	T	T	T	T	T	T	T	T	T	T	T	T	T	T	T	T	T	C	T	C	T	T	T	T	T	T	T	T	Y	T	T	T	T	C	T	T	T	C	T
Gm01:13070129	1	13070129	T	T	T	T	T	T	T	T	T	T	T	T	T	T	T	T	T	G	T	T	T	T	T	T	T	T	T	T	G	T	K	T	T	G	T	T	T	K	T	T	T	T	K	T	T	T	T
Gm01:13090874	1	13090874	C	G	S	C	C	C	C	C	C	C	S	C	C	C	C	G	C	C	C	C	C	G	C	C	G	C	C	C	C	G	C	S	C	C	C	C	G	C	C	C	C	C	C	C	C	C	G
Gm01:13323061	1	13323061	T	T	T	T	T	T	T	T	T	T	T	T	T	T	T	T	T	T	T	T	T	T	T	T	T	T	T	T	T	T	T	T	T	T	T	C	Y	T	T	Y	T	T	T	T	T	T	T
Gm01:13336970	1	13336970	C	M	C	C	C	C	C	C	C	C	C	C	C	C	C	C	C	M	M	C	C	C	C	C	C	C	C	C	C	C	M	C	C	C	C	C	M	C	C	C	C	C	C	C	C	M	C
Gm01:13362907	1	13362907	C	C	C	C	C	C	C	C	C	C	C	C	C	C	C	M	C	C	C	C	C	M	C	C	C	C	M	C	C	C	C	M	C	C	C	C	M	M	C	M	C	C	C	C	M	C	C
Gm01:13376285	1	13376285	T	T	T	T	T	T	T	T	T	T	T	T	T	T	T	T	T	T	T	T	T	T	T	T	K	T	T	T	T	T	T	T	T	K	T	T	T	T	T	T	T	K	T	T	T	T	T
Gm01:13443024	1	13443024	A	A	A	A	M	A	A	A	A	A	A	A	C	A	A	M	A	C	A	A	A	C	M	A	A	A	A	M	A	M	A	M	A	A	A	C	M	A	A	A	A	A	A	A	C	A	A
Gm01:13443352	1	13443352	A	A	M	M	M	A	A	M	A	A	A	A	A	A	A	A	M	A	A	A	A	C	A	M	A	A	A	A	A	A	M	A	A	A	A	A	A	A	A	A	A	M	A	A	A	A	A
Gm01:13444359	1	13444359	T	T	T	T	T	T	T	T	T	T	T	T	T	T	T	T	T	T	T	Y	Y	T	T	Y	T	T	T	T	T	T	C	T	T	Y	T	T	T	T	Y	T	T	T	T	T	T	T	T
Gm01:13459056	1	13459056	G	G	G	G	G	G	G	G	G	K	G	G	G	G	K	T	G	G	G	T	G	G	G	G	G	G	G	G	G	G	G	G	G	G	G	G	G	G	G	G	G	G	G	K	G	G	G
Gm01:13687590	1	13687590	A	G	G	A	G	G	A	R	A	R	G	A	G	G	G	G	G	G	G	G	G	A	A	G	A	G	G	G	G	G	G	G	G	A	G	G	G	G	A	G	G	G	G	A	G	A	G
Gm01:14051015	1	14051015	A	A	A	A	A	A	A	A	A	A	A	A	A	C	A	A	A	A	A	A	A	A	A	A	A	A	M	A	A	A	A	A	A	A	A	A	C	A	A	A	A	A	A	A	A	A	A
Gm01:14066911	1	14066911	C	A	M	M	C	A	C	C	A	C	C	C	C	C	C	C	C	C	C	C	M	M	C	C	C	C	C	C	M	C	C	A	C	C	C	C	C	M	C	C	C	C	C	C	C	C	C
Gm01:14091860	1	14091860	A	A	A	A	A	A	A	A	A	A	A	A	A	A	A	A	A	A	A	A	A	A	A	A	A	A	A	A	A	A	A	A	A	A	A	G	A	A	A	A	A	A	A	A	A	A	A
Gm01:14100001	1	14100001	A	R	A	A	A	A	A	A	G	R	G	A	A	A	A	A	A	A	A	A	A	A	A	A	A	A	A	A	A	A	A	A	G	A	A	A	A	A	A	A	A	A	A	A	A	A	A
Gm01:14309479	1	14309479	T	T	T	T	G	T	T	T	T	G	T	T	T	K	T	T	T	T	T	G	T	T	T	T	T	T	T	T	T	T	T	T	T	K	T	T	T	T	T	T	T	T	T	T	T	T	T
Gm01:14379302	1	14379302	A	A	A	A	G	A	A	A	A	A	A	A	A	A	A	A	A	G	A	A	R	A	A	A	A	A	A	A	R	A	A	A	A	R	A	A	R	A	A	A	R	A	A	A	A	A	A
Gm01:14460983	1	14460983	T	K	G	T	K	T	T	T	T	K	G	T	T	T	T	T	T	T	T	K	T	T	T	T	T	T	T	G	T	T	T	T	T	K	T	T	T	K	T	T	T	T	T	T	T	T	K
Gm01:14659144	1	14659144	C	C	T	C	C	T	C	C	C	T	C	C	C	C	T	T	C	C	T	C	T	T	C	C	T	T	C	C	C	C	C	C	T	C	C	C	T	C	T	C	C	T	T	C	C	C	C
Gm01:14702964	1	14702964	G	G	G	G	G	G	G	G	T	G	G	G	K	G	G	G	K	G	G	K	G	G	G	G	K	G	G	G	G	K	G	G	G	G	G	K	G	G	G	G	G	G	G	G	G	G	G
Gm01:14793332	1	14793332	C	Y	C	C	C	C	C	C	C	C	Y	C	C	C	Y	C	C	C	C	C	C	C	C	C	C	C	C	Y	C	C	C	C	Y	C	C	T	C	C	C	C	C	C	C	C	C	C	C
Gm01:14863843	1	14863843	T	T	T	T	Y	T	C	T	T	T	T	T	Y	T	T	T	T	T	Y	T	T	T	T	T	T	T	T	T	T	T	T	Y	C	C	T	Y	Y	T	T	T	T	T	T	T	C	T	T
Gm01:15286149	1	15286149	C	T	T	C	Y	Y	C	C	C	C	T	C	T	C	Y	Y	Y	C	C	Y	Y	C	C	T	C	C	Y	Y	Y	Y	Y	T	T	C	Y	C	Y	C	C	C	C	C	C	C	C	C	C
Gm01:15442380	1	15442380	C	C	C	C	C	C	C	C	C	C	C	C	C	C	C	C	C	C	C	A	C	C	C	C	C	C	C	C	M	C	C	A	C	C	C	C	C	C	C	C	C	C	M	C	C	C	C
Gm01:15458105	1	15458105	C	C	C	C	C	C	C	C	C	C	C	C	C	Y	C	C	C	Y	C	C	C	C	C	C	C	C	C	C	C	C	C	C	C	C	C	C	Y	C	C	T	C	C	C	Y	C	C	C
Gm01:15491632	1	15491632	T	G	K	T	T	T	T	T	T	T	T	T	T	T	T	T	T	T	T	T	T	T	T	T	K	T	T	T	T	T	T	T	T	T	T	T	T	T	T	T	T	T	G	T	T	T	T
Gm01:15492404	1	15492404	A	A	A	A	A	A	R	A	A	A	A	R	A	A	A	A	A	A	A	A	A	A	A	A	A	A	A	A	A	A	A	A	A	A	A	A	A	A	A	A	A	A	A	A	A	A	A
Gm01:15571045	1	15571045	K	T	T	T	G	K	K	T	T	T	T	T	T	T	T	T	T	T	T	T	T	T	T	T	T	T	T	T	T	T	T	T	G	T	T	T	T	G	T	G	T	G	T	T	T	K	K
Gm01:15571052	1	15571052	T	C	T	T	T	Y	T	T	Y	Y	C	T	T	T	T	T	T	T	C	T	Y	C	T	T	T	T	Y	Y	T	T	T	T	T	T	T	T	T	T	T	T	T	T	T	T	T	T	Y
Gm01:15672691	1	15672691	T	T	T	T	T	T	T	T	T	T	T	T	T	T	T	T	T	T	T	T	T	T	C	C	C	T	T	T	T	C	T	T	T	T	T	Y	T	T	Y	T	T	T	T	T	Y	T	T
Gm01:16219508	1	16219508	A	A	A	A	A	C	A	C	A	A	A	A	A	A	A	A	A	A	A	C	A	A	M	A	A	A	A	A	A	A	A	A	A	A	M	A	A	A	A	A	A	C	A	A	A	A	A
Gm01:16219513	1	16219513	C	C	Y	C	C	C	C	C	C	C	C	Y	C	C	C	C	C	C	C	C	C	C	C	C	C	C	C	Y	C	C	C	C	C	C	C	C	Y	Y	C	C	C	T	C	C	C	C	C
Gm01:16556287	1	16556287	A	T	T	W	T	W	W	W	A	T	W	T	W	T	T	T	T	T	T	T	T	T	T	T	T	T	A	T	T	W	T	T	T	W	T	T	T	W	T	A	T	T	T	T	T	T	T
Gm01:16577427	1	16577427	T	T	T	T	T	T	T	T	T	T	T	T	T	T	T	T	T	T	T	T	T	T	T	T	T	T	T	T	T	T	T	T	T	T	T	C	T	T	T	T	T	T	T	T	T	T	T
Gm01:16603693	1	16603693	C	C	C	C	C	C	C	C	C	C	C	C	C	C	C	C	C	C	C	C	C	C	C	C	C	C	C	C	C	C	C	C	C	C	C	C	T	C	C	C	T	C	C	C	C	C	C
Gm01:16787247	1	16787247	A	A	A	A	A	A	A	A	G	A	A	A	A	A	A	A	R	A	A	A	A	A	A	A	A	A	A	A	G	A	A	A	A	A	A	A	A	A	A	A	A	R	A	A	A	R	A
Gm01:16909353	1	16909353	C	C	C	A	C	C	C	C	C	M	C	C	C	C	C	C	C	C	M	A	C	C	C	C	C	C	C	C	C	C	C	C	C	C	C	M	C	C	C	C	C	C	C	C	C	C	C
Gm01:16932625	1	16932625	C	C	C	C	C	C	C	C	M	C	C	C	C	C	C	C	C	M	C	A	C	C	C	C	C	C	C	C	A	C	C	C	C	C	C	C	C	M	C	C	C	C	C	C	C	C	C
Gm01:17180306	1	17180306	G	G	G	G	A	A	G	G	G	G	G	G	A	A	G	G	G	G	G	G	G	G	G	G	G	G	A	G	G	G	G	G	G	G	G	A	G	G	R	G	G	G	R	G	G	G	G
Gm01:17180312	1	17180312	G	G	K	G	T	G	G	G	G	G	G	G	G	G	G	G	G	G	G	G	G	G	G	G	G	K	G	G	G	G	G	G	G	G	G	T	G	G	G	G	G	G	G	G	G	G	G
Gm01:17312691	1	17312691	M	C	C	C	C	C	A	C	C	C	C	C	C	C	C	C	C	C	C	C	A	C	C	C	C	C	C	C	C	C	C	C	C	C	C	C	C	A	C	C	C	C	C	C	C	C	M
Gm01:17343592	1	17343592	A	A	M	A	A	A	A	M	A	A	M	A	A	A	A	A	A	A	M	A	A	A	A	A	A	A	M	A	M	A	C	A	A	A	A	M	M	A	A	A	A	M	A	A	A	M	M
Gm01:17511924	1	17511924	T	K	T	T	T	T	T	K	T	T	T	T	G	T	K	T	T	T	T	K	T	T	T	T	T	K	T	T	T	T	T	T	T	T	T	T	T	T	T	T	T	T	T	K	T	T	T
Gm01:17580340	1	17580340	G	G	G	G	G	G	G	G	G	G	G	G	G	G	G	G	G	G	G	G	G	G	G	G	T	G	G	G	G	G	G	G	G	G	G	G	G	G	G	G	G	G	G	G	G	G	G
Gm01:17588562	1	17588562	A	C	A	A	A	A	A	M	A	A	A	A	A	A	A	A	A	A	A	A	A	A	A	A	M	A	A	M	C	A	A	A	A	A	A	M	A	C	A	A	A	A	M	A	A	C	A
Gm01:17984791	1	17984791	G	K	K	K	G	G	G	G	G	G	G	G	G	G	G	G	G	G	G	K	G	G	K	G	T	G	G	G	G	G	G	G	G	G	G	G	G	K	G	G	G	G	G	G	G	G	K
Gm01:18048950	1	18048950	A	C	C	C	C	C	C	C	A	C	C	C	C	C	C	C	M	C	C	C	C	C	C	C	A	C	C	C	C	C	C	C	C	C	C	C	C	C	C	C	C	C	C	C	C	C	C
Gm01:18090993	1	18090993	T	G	T	T	K	T	T	T	T	G	T	K	T	T	K	T	T	T	T	K	K	T	G	T	T	T	K	T	T	T	T	K	T	T	T	T	T	T	T	T	T	T	T	K	T	T	T
Gm01:18178186	1	18178186	C	C	C	C	C	C	C	C	C	C	M	C	C	C	C	C	C	C	C	C	C	M	C	A	C	C	C	C	C	C	C	M	M	C	C	C	C	C	C	C	M	C	C	C	C	C	C
Gm01:18187535	1	18187535	A	G	A	A	A	A	A	A	A	A	R	A	A	G	A	G	A	A	G	A	A	G	A	A	A	A	A	A	G	A	A	A	A	A	A	A	A	A	R	A	A	A	A	A	A	A	A
Gm01:18187882	1	18187882	A	A	A	A	A	A	A	A	A	A	M	A	A	C	A	A	A	A	A	A	A	C	A	A	A	A	A	A	C	C	A	A	A	A	A	A	A	A	M	A	A	A	A	A	A	A	A
Gm01:18298930	1	18298930	K	T	T	T	T	T	T	T	T	T	T	T	T	T	K	T	T	K	T	T	T	T	T	T	T	K	T	T	T	T	T	T	T	T	T	T	T	T	T	T	T	T	T	T	T	K	T
Gm01:18432940	1	18432940	G	G	G	G	G	G	G	G	G	G	G	G	G	G	G	G	G	G	G	G	G	G	G	G	G	G	G	G	G	G	G	G	G	G	G	G	C	G	G	G	G	G	G	G	G	C	G
Gm01:18446683	1	18446683	A	A	A	A	A	A	A	A	A	A	A	M	A	A	A	A	A	C	A	A	A	A	A	A	A	A	A	A	A	A	C	C	A	A	A	A	A	A	A	A	A	A	A	A	A	A	A
Gm01:18447040	1	18447040	T	T	T	T	G	T	T	T	T	K	T	T	T	T	T	K	K	T	T	T	T	T	T	T	T	T	K	T	T	T	T	T	K	T	T	T	T	T	T	T	T	T	T	T	T	K	T
Gm01:18450595	1	18450595	G	G	K	G	G	G	G	G	G	K	G	G	G	G	G	G	G	G	G	G	G	G	G	G	K	K	K	G	G	G	G	K	G	G	G	G	G	G	G	G	G	G	T	G	G	G	G
Gm01:18588546	1	18588546	A	A	A	A	A	A	A	A	A	A	A	A	A	A	R	A	A	A	A	A	R	A	A	A	A	A	A	A	A	A	A	A	A	A	A	A	A	A	A	A	A	A	A	A	A	A	A
Gm01:18613309	1	18613309	T	T	T	T	T	T	T	T	T	T	T	T	K	T	K	T	T	T	T	T	T	T	T	G	T	T	T	T	T	T	G	T	K	T	T	T	T	T	T	T	T	K	T	T	T	T	T
Gm01:18613317	1	18613317	R	A	A	A	A	A	A	R	A	A	A	G	A	A	A	A	A	A	A	A	A	G	A	A	A	R	A	A	A	A	A	A	A	A	G	A	A	A	A	A	A	R	A	A	A	A	R
Gm01:18776816	1	18776816	T	T	T	G	T	T	T	T	G	T	T	T	T	T	T	T	K	T	T	T	T	T	T	T	T	T	G	T	T	T	T	T	T	T	K	T	G	T	K	T	T	T	K	T	T	T	T
Gm01:18866297	1	18866297	T	K	T	G	T	T	T	T	T	T	K	T	T	T	T	T	T	T	T	G	T	T	T	K	G	K	K	T	T	T	T	T	T	T	T	K	G	T	T	T	T	T	T	T	T	T	T
Gm01:19052925	1	19052925	A	A	A	A	A	A	A	A	A	A	A	A	A	A	A	A	A	A	A	A	A	A	A	A	A	A	A	A	A	A	A	A	A	A	T	A	A	A	A	A	A	A	A	A	A	A	A
Gm01:19061988	1	19061988	T	T	T	T	T	T	T	T	C	T	T	T	T	T	T	T	T	T	T	T	T	T	T	T	T	T	T	T	T	T	T	T	T	T	T	C	T	T	T	T	T	T	T	T	T	T	T
Gm01:19113557	1	19113557	A	A	A	A	A	A	A	A	M	A	A	A	A	A	A	A	A	A	A	A	A	A	A	A	A	A	A	A	A	A	A	A	A	A	A	A	A	A	A	A	A	A	A	A	A	A	A
Gm01:19131619	1	19131619	A	M	A	A	A	A	M	A	A	C	A	M	A	M	M	A	M	A	A	M	A	A	A	M	A	A	A	A	A	A	M	A	A	A	A	A	A	A	M	C	A	A	A	A	A	A	A
Gm01:19162796	1	19162796	T	T	T	Y	T	Y	T	T	T	T	T	T	T	T	T	T	T	T	T	T	T	T	T	Y	T	T	T	T	C	T	T	T	T	T	T	T	T	T	T	Y	T	T	T	T	T	C	T
Gm01:19162804	1	19162804	C	C	C	M	C	C	C	C	C	M	C	C	C	C	C	C	C	C	C	C	M	A	C	C	C	C	C	C	C	C	C	M	C	C	C	C	C	C	C	C	C	C	C	C	C	C	C
Gm01:19194256	1	19194256	T	Y	T	T	Y	T	T	C	T	C	Y	T	T	T	Y	T	T	T	Y	T	Y	Y	T	T	T	Y	T	T	T	Y	T	T	T	T	T	T	T	T	T	T	T	T	T	Y	Y	T	T
Gm01:19197382	1	19197382	T	T	T	T	T	T	T	A	T	T	T	T	T	T	T	T	T	A	A	T	T	T	T	T	T	W	T	T	T	T	T	T	T	T	T	T	T	T	T	T	T	T	T	T	T	T	T
Gm01:19231066	1	19231066	T	T	K	T	T	G	T	T	T	K	T	T	K	T	K	K	T	T	K	K	T	T	G	T	G	T	T	K	T	K	T	K	T	T	T	T	K	T	K	K	T	T	T	T	T	T	T
Gm01:19363731	1	19363731	C	C	A	A	A	A	A	A	A	A	A	A	A	A	A	A	A	C	A	A	A	C	A	M	A	A	A	A	M	C	M	A	A	A	M	A	A	A	A	A	A	C	A	A	A	C	A
Gm01:19492041	1	19492041	T	T	C	T	T	T	Y	T	T	T	T	T	T	T	T	T	C	T	T	T	T	T	T	T	Y	T	T	T	C	T	T	Y	T	T	C	T	T	T	T	T	T	T	T	T	T	T	C
Gm01:19543230	1	19543230	A	G	A	A	A	A	A	A	A	R	A	A	A	A	A	A	A	A	A	A	A	A	A	A	G	A	A	A	A	A	A	R	R	A	G	A	A	A	A	A	A	A	A	A	A	A	A
Gm01:19557884	1	19557884	A	T	A	A	A	A	A	T	A	A	A	A	A	A	T	A	A	A	A	A	A	T	A	A	A	A	A	A	A	A	A	A	A	A	A	A	A	A	A	A	A	A	A	A	A	A	A
Gm01:19557890	1	19557890	T	C	T	T	T	T	T	C	T	T	T	T	T	T	C	T	T	T	T	T	T	C	T	T	T	T	T	T	T	T	T	T	T	T	T	T	T	T	T	C	T	T	T	T	T	T	T
Gm01:19558315	1	19558315	G	G	G	G	G	G	G	G	G	G	G	G	G	G	T	G	G	T	G	T	G	T	G	G	G	G	G	G	G	G	G	G	G	G	G	G	G	G	G	G	G	G	G	T	G	G	T
Gm01:19595866	1	19595866	C	C	C	C	C	C	C	C	C	C	C	C	C	C	C	C	C	C	C	C	C	C	C	C	C	C	S	C	C	C	C	C	C	C	C	G	G	C	C	C	C	C	C	C	C	C	C
Gm01:19596310	1	19596310	G	G	G	G	G	G	G	G	G	G	G	G	G	G	G	G	G	G	G	G	G	G	G	G	G	G	R	G	G	G	G	G	G	G	G	G	A	G	G	G	G	G	G	G	G	G	G
Gm01:19765342	1	19765342	T	T	T	T	T	Y	T	T	T	T	T	T	T	T	T	T	T	T	T	T	Y	T	Y	T	T	T	T	T	Y	T	T	T	T	T	Y	T	T	T	T	C	T	T	T	T	T	T	T
Gm01:19792734	1	19792734	A	A	A	A	M	A	A	A	A	A	C	A	C	A	A	A	A	A	A	A	A	A	A	A	A	A	A	M	C	A	A	A	A	A	A	A	A	A	A	A	A	A	A	A	A	A	A
Gm01:19804022	1	19804022	A	A	A	A	A	A	C	A	A	A	A	A	A	M	C	A	M	A	A	A	A	A	A	A	A	A	C	A	A	A	A	A	C	A	A	A	C	A	A	A	A	A	A	A	A	A	A
Gm01:19860737	1	19860737	A	T	T	A	A	T	T	T	T	T	T	T	T	T	T	T	T	T	T	T	T	T	T	T	T	T	T	T	T	T	T	T	T	T	T	T	T	T	T	T	T	T	T	T	T	T	T
Gm01:20164213	1	20164213	T	T	T	T	Y	T	T	T	T	T	T	T	T	T	T	T	T	T	T	T	T	Y	C	T	T	T	T	T	T	T	T	T	T	T	Y	T	T	T	T	T	T	T	T	T	T	T	T
Gm01:20257487	1	20257487	A	A	A	A	A	G	A	A	A	A	A	A	A	A	A	A	A	A	A	A	A	A	A	A	A	A	A	A	A	R	A	R	G	A	A	A	A	A	A	A	G	A	A	A	G	A	G
Gm01:20391554	1	20391554	A	C	A	A	A	A	A	A	A	A	A	A	A	A	A	A	A	A	A	A	A	A	A	A	A	A	A	A	A	A	A	A	A	A	A	C	C	A	A	A	A	A	A	A	A	A	A
Gm01:20562374	1	20562374	A	A	A	A	A	M	A	A	A	A	A	A	C	A	A	C	A	A	A	A	A	A	A	M	A	A	C	A	A	A	A	A	A	A	A	A	A	A	A	A	A	A	A	C	A	A	A
Gm01:20723305	1	20723305	A	M	A	A	A	A	A	A	A	A	A	A	M	C	A	A	A	A	A	A	A	A	A	A	A	A	C	A	A	A	A	A	A	A	C	A	A	A	A	A	A	A	A	A	A	A	A
Gm01:20723324	1	20723324	A	A	A	A	A	A	A	C	A	A	A	A	A	A	A	A	A	A	A	A	A	A	A	A	A	A	C	A	A	A	A	A	C	A	A	A	A	A	C	A	A	A	A	A	A	A	A
Gm01:20789530	1	20789530	C	C	C	C	C	C	C	G	C	C	C	C	S	C	G	G	G	G	C	C	C	C	C	C	C	C	S	C	C	C	C	C	C	C	C	C	C	C	C	C	C	C	C	C	C	G	C
Gm01:20816262	1	20816262	A	A	A	A	A	A	A	A	A	A	A	A	A	A	A	A	A	A	A	A	G	A	A	A	A	A	A	A	A	G	R	A	A	A	A	A	A	A	A	A	G	R	A	G	A	A	G
Gm01:21340744	1	21340744	G	A	A	A	A	A	A	A	A	A	A	A	A	A	A	A	A	A	A	A	A	A	A	A	A	G	A	A	A	A	G	A	A	A	G	A	A	A	A	A	A	A	R	A	A	A	A
Gm01:21377754	1	21377754	C	A	A	C	A	A	A	M	A	A	A	A	A	A	M	A	A	A	A	A	M	A	A	A	A	A	M	A	A	A	C	A	A	A	A	A	C	A	A	A	C	M	A	A	C	A	A
Gm01:21389229	1	21389229	C	C	C	C	C	C	C	C	C	C	C	C	C	C	C	C	C	C	C	A	C	C	A	A	C	M	C	C	C	C	C	C	A	C	C	C	C	C	C	C	C	C	C	C	C	C	C
Gm01:21439918	1	21439918	M	A	M	A	A	A	A	A	A	A	A	A	A	A	M	A	A	A	A	A	A	A	A	A	A	A	A	A	A	A	A	M	A	A	A	A	A	A	M	A	A	A	M	A	A	A	A
Gm01:21570158	1	21570158	A	A	M	A	A	A	A	A	A	A	A	A	A	A	A	A	A	M	A	A	A	C	A	A	A	A	A	A	A	A	M	C	A	A	A	A	A	A	A	A	A	A	A	A	A	A	A
Gm01:21576223	1	21576223	A	A	A	A	A	A	A	A	A	A	A	A	A	A	A	A	A	A	A	A	A	A	A	A	A	A	A	A	A	A	A	A	A	A	A	A	A	A	A	A	A	M	A	A	A	A	A
Gm01:21608221	1	21608221	A	A	A	A	A	A	A	A	A	A	A	A	A	A	M	M	M	A	A	A	A	M	A	A	M	A	C	A	A	A	M	A	A	A	A	A	A	A	A	A	A	A	A	A	A	A	A
Gm01:21780029	1	21780029	A	A	A	A	A	A	C	A	A	C	A	A	A	A	C	A	A	A	A	M	A	A	A	A	A	A	A	M	C	A	A	A	A	A	A	A	A	A	A	A	A	A	A	A	C	A	C
Gm01:21868044	1	21868044	G	G	G	G	G	G	A	A	G	G	G	G	G	G	A	G	G	G	G	G	G	G	G	G	G	G	G	G	G	G	G	G	G	A	G	G	G	G	G	G	A	G	G	G	G	G	G
Gm01:21971508	1	21971508	K	T	K	T	T	T	K	K	T	T	T	T	T	T	T	T	T	T	T	T	T	T	T	T	T	T	T	T	T	T	T	T	T	T	T	T	T	T	T	T	T	T	T	T	T	T	T
Gm01:22099226	1	22099226	A	C	A	A	A	A	C	A	C	A	A	C	A	A	C	A	A	C	C	C	A	A	C	A	C	C	C	A	A	C	C	C	C	A	A	A	C	A	A	C	C	A	A	A	A	C	A
Gm01:22110152	1	22110152	G	G	G	G	G	G	G	G	G	G	G	G	G	G	G	G	G	G	G	G	G	G	G	G	G	G	G	G	G	G	G	G	G	G	T	G	G	G	G	G	G	G	G	G	G	G	G
Gm01:22225993	1	22225993	A	A	A	A	A	A	R	A	A	A	A	A	A	A	A	A	A	A	G	G	A	A	A	A	A	R	A	A	A	A	A	A	A	R	A	A	R	A	A	A	A	A	A	A	A	A	A
Gm01:22308824	1	22308824	G	G	G	G	G	G	G	S	G	G	G	G	G	G	C	G	G	G	G	G	C	G	G	C	G	G	G	G	S	G	G	G	G	S	G	S	G	G	G	G	G	G	G	G	G	G	G
Gm01:22393491	1	22393491	A	A	A	A	A	A	A	M	A	A	A	A	A	A	A	A	A	A	A	A	A	A	A	A	A	A	A	A	A	A	A	A	A	C	A	A	C	A	A	A	A	A	A	A	A	A	C
Gm01:22706220	1	22706220	A	A	A	A	A	A	A	C	A	A	A	A	M	A	C	M	C	M	C	A	A	C	M	M	A	A	C	A	A	A	C	A	A	A	A	C	A	A	A	A	A	A	A	A	A	A	C
Gm01:22730386	1	22730386	A	A	A	A	A	A	A	A	A	A	A	G	A	A	A	A	A	A	A	A	A	A	A	A	A	G	A	A	A	A	A	A	A	A	G	A	G	A	A	A	A	A	A	A	A	A	A
Gm01:22778717	1	22778717	A	A	A	A	A	A	A	A	A	A	A	A	G	A	A	A	A	A	R	R	A	A	A	A	A	A	A	A	A	A	R	A	A	A	G	A	A	A	G	A	A	A	A	A	A	A	G
Gm01:22828355	1	22828355	G	G	G	A	G	G	G	G	G	G	G	G	G	G	G	G	G	G	G	G	G	G	A	G	G	G	G	G	G	G	G	G	G	G	G	A	G	G	A	G	G	A	G	G	A	A	A
Gm01:22855547	1	22855547	R	A	A	A	A	G	A	A	G	G	A	A	A	A	A	A	A	A	A	A	A	A	A	A	A	R	A	A	A	A	A	R	A	G	A	A	A	A	A	A	A	A	A	A	R	A	A
Gm01:22881036	1	22881036	T	T	Y	T	T	T	T	T	T	T	T	T	T	T	T	T	T	T	T	T	T	T	T	T	T	T	T	T	T	T	T	T	T	T	T	T	T	T	T	T	T	T	T	T	T	T	T
Gm01:22881380	1	22881380	C	Y	C	C	Y	C	C	C	C	C	Y	C	T	C	C	C	C	C	C	Y	C	C	C	C	C	C	C	C	C	Y	C	Y	Y	C	C	C	C	C	C	C	C	C	C	C	C	C	C
Gm01:22881383	1	22881383	A	C	C	A	C	C	M	A	A	A	C	A	C	C	C	C	C	A	A	M	C	A	A	C	A	A	A	C	C	C	A	C	M	A	A	A	C	A	A	A	A	A	A	A	A	A	A
Gm01:22881386	1	22881386	C	A	C	C	M	C	M	C	C	C	M	C	A	A	A	M	M	C	C	M	A	C	C	C	C	C	C	M	A	A	C	A	M	C	C	C	A	C	C	C	C	C	C	C	C	C	C
Gm01:22881390	1	22881390	A	C	C	A	C	C	A	A	A	A	C	A	C	C	C	C	C	A	A	M	C	A	A	C	A	A	A	C	C	C	A	C	M	A	A	A	C	A	A	A	A	A	A	A	A	A	A
Gm01:22918745	1	22918745	T	T	T	T	T	T	T	T	T	T	T	T	T	T	T	T	T	T	T	T	T	T	T	T	T	T	T	T	T	K	T	T	T	T	K	K	K	T	T	T	T	T	T	K	T	T	T
Gm01:22976610	1	22976610	G	T	T	T	K	T	T	T	T	T	T	T	T	T	T	T	T	T	T	T	T	T	T	T	T	T	K	T	T	T	T	T	T	T	T	T	T	T	T	T	T	T	G	T	T	T	K
Gm01:23168294	1	23168294	A	A	A	A	A	A	A	A	A	A	A	A	T	A	A	A	A	A	T	A	A	A	T	A	A	W	A	A	A	A	A	A	A	A	A	A	A	T	A	A	A	A	T	A	A	A	A
Gm01:23168644	1	23168644	T	T	G	T	T	T	T	T	T	T	T	T	G	T	T	T	T	T	T	T	T	T	T	T	T	T	T	T	T	K	T	T	T	T	T	T	T	T	T	T	T	T	T	T	T	T	T
Gm01:23168648	1	23168648	T	T	T	T	T	T	T	T	T	T	T	T	T	T	T	T	T	T	T	T	T	T	T	T	T	T	T	T	T	T	T	T	T	T	T	T	T	T	T	T	T	T	T	T	K	T	T
Gm01:23207235	1	23207235	A	A	A	A	A	A	A	A	C	C	A	A	C	A	A	A	A	A	A	A	A	A	A	A	A	A	A	A	A	A	A	A	C	A	A	M	C	A	A	A	A	A	A	A	A	A	A
Gm01:23350410	1	23350410	T	T	T	T	T	Y	T	T	T	T	T	T	T	C	T	C	T	C	T	T	T	T	T	T	T	Y	T	T	T	T	T	T	T	Y	T	T	T	T	T	T	T	Y	T	T	T	T	T
Gm01:23390330	1	23390330	A	A	A	A	A	G	A	A	A	A	A	A	A	A	A	A	A	A	A	A	A	A	A	A	A	A	A	R	A	A	A	A	A	A	R	A	A	R	A	A	A	A	A	A	A	A	A
Gm01:23439138	1	23439138	T	T	T	T	T	T	T	T	T	C	T	T	T	T	T	T	T	T	T	T	T	T	T	T	T	C	T	T	T	T	T	T	T	T	T	T	T	T	T	T	T	T	T	T	T	T	T
Gm01:23439526	1	23439526	T	C	T	T	T	T	T	T	T	T	T	T	T	T	T	T	T	T	T	C	T	T	T	T	T	T	T	T	T	T	T	T	T	T	T	T	T	C	T	T	T	Y	T	T	T	T	T
Gm01:23629395	1	23629395	G	A	R	A	A	G	A	A	A	R	R	A	A	A	A	A	A	A	A	A	A	A	A	A	A	A	A	A	G	R	A	A	A	A	A	A	A	A	R	A	A	R	A	A	R	R	A
Gm01:23629728	1	23629728	T	T	T	T	T	T	K	G	T	T	T	T	T	T	T	G	K	K	T	T	T	T	T	K	T	T	T	T	T	K	T	T	T	K	T	T	G	G	K	T	T	T	T	T	T	K	T
Gm01:23631390	1	23631390	G	G	R	G	R	G	G	G	R	G	G	R	G	G	G	R	G	G	G	G	R	G	G	G	G	G	G	R	G	G	G	R	G	G	G	G	G	G	A	R	G	G	G	G	G	G	G
Gm01:23633314	1	23633314	T	T	T	T	T	T	T	T	T	T	T	T	T	T	T	T	T	K	T	T	T	T	T	T	T	T	T	T	T	T	K	T	T	T	T	T	K	T	T	T	T	T	T	T	T	K	T
Gm01:23648284	1	23648284	C	C	C	C	C	C	C	C	C	C	C	C	C	C	C	M	C	C	C	C	M	C	C	C	C	M	C	M	C	C	C	C	C	C	C	C	C	C	C	C	C	C	C	C	C	C	C
Gm01:23656306	1	23656306	A	A	A	A	A	A	A	A	A	A	A	M	A	A	C	A	A	A	A	A	A	A	A	A	A	A	C	A	A	A	M	A	A	A	A	A	A	A	A	A	A	A	A	A	A	A	M
Gm01:23918051	1	23918051	C	C	C	C	C	C	C	S	C	C	C	C	C	C	C	S	C	C	C	C	C	S	C	C	C	S	S	C	C	C	C	C	C	C	C	C	C	C	C	C	C	C	G	S	C	C	C
Gm01:23993372	1	23993372	A	A	A	A	A	A	R	A	A	A	A	A	A	A	A	A	A	A	A	G	A	A	A	A	G	A	A	A	A	A	A	A	A	A	A	A	A	A	A	A	A	A	A	A	A	A	A
Gm01:23993375	1	23993375	T	T	T	T	T	G	K	T	T	T	T	T	T	T	T	G	T	T	T	T	T	T	T	T	T	T	T	T	T	T	T	T	T	T	T	T	T	T	T	T	T	T	T	T	T	T	K
Gm01:24045415	1	24045415	A	A	A	A	A	A	A	A	R	A	A	A	A	A	A	A	A	A	A	A	R	A	G	A	R	A	A	A	A	A	A	A	A	A	A	A	G	A	A	A	A	A	A	A	A	A	A
Gm01:24070785	1	24070785	A	A	A	A	A	A	A	A	A	A	A	A	G	A	A	A	A	A	A	A	A	R	G	A	A	A	A	A	A	A	A	A	R	A	A	A	A	A	A	A	A	A	A	A	A	A	A
Gm01:24136030	1	24136030	T	T	T	T	T	T	T	T	K	T	T	T	T	K	T	T	T	T	K	T	K	T	T	T	T	T	G	T	T	T	T	K	T	T	T	T	T	T	T	T	T	T	T	G	T	K	T
Gm01:24158380	1	24158380	A	A	A	A	A	R	G	A	A	A	A	A	A	A	A	A	A	A	A	A	A	A	G	A	R	R	A	A	A	A	A	A	A	A	A	A	A	A	A	A	A	R	A	G	A	A	A
Gm01:24172338	1	24172338	T	T	T	T	T	T	T	T	T	T	T	T	T	T	T	T	T	G	K	G	T	T	T	T	T	T	T	K	T	T	T	K	T	T	T	T	G	T	T	T	T	K	T	T	G	T	T
Gm01:24295838	1	24295838	A	A	A	A	A	A	A	T	A	A	T	A	A	A	A	A	A	A	A	A	A	T	A	A	A	A	A	A	A	A	A	A	A	A	A	A	A	A	T	A	A	A	A	A	A	A	T
Gm01:24379707	1	24379707	A	A	A	A	A	A	A	M	A	A	A	A	A	A	A	A	A	A	A	A	A	A	A	A	A	A	A	A	A	A	A	A	A	M	M	A	M	M	A	A	A	M	A	A	A	A	A
Gm01:24379741	1	24379741	T	T	T	T	C	T	C	T	C	T	C	T	C	T	T	T	T	T	T	C	T	T	T	C	C	T	T	T	C	T	C	T	C	T	T	T	T	T	T	T	T	T	T	T	C	T	C
Gm01:24466536	1	24466536	A	A	A	A	M	A	A	A	A	A	M	A	A	A	A	A	A	A	A	M	A	A	A	A	A	M	A	A	A	A	C	A	M	M	A	A	C	A	A	A	A	C	A	A	A	A	A
Gm01:24548389	1	24548389	M	A	A	C	A	A	A	A	A	A	A	A	M	A	A	M	A	A	A	A	A	A	A	A	A	A	A	A	A	A	A	A	A	M	A	M	A	A	A	A	M	M	A	A	A	A	A
Gm01:24552637	1	24552637	A	A	A	A	A	A	A	A	T	T	A	A	A	A	A	A	A	A	T	W	A	T	T	A	T	A	T	A	A	A	A	A	A	T	A	A	A	A	T	A	A	A	A	A	A	T	A
Gm01:24552676	1	24552676	C	C	C	C	C	C	C	C	C	C	A	C	M	C	M	C	C	C	C	C	C	C	C	A	C	C	C	C	C	C	A	C	C	C	C	C	C	C	C	C	C	A	C	C	C	C	M
Gm01:24646838	1	24646838	A	A	A	A	C	A	A	A	A	A	A	A	A	M	A	A	A	C	A	C	A	A	A	A	A	C	A	M	M	A	C	A	A	A	A	A	A	A	C	A	A	A	A	A	C	A	A
Gm01:24667536	1	24667536	T	T	T	T	T	T	T	T	T	T	T	T	T	K	K	T	T	K	T	T	T	T	T	T	T	T	T	T	T	T	T	T	T	T	T	T	T	T	T	K	T	T	T	T	T	T	T
Gm01:24679731	1	24679731	A	A	A	A	R	A	A	A	G	A	A	A	R	A	A	A	A	A	A	A	A	A	A	A	A	A	R	A	A	A	A	A	A	A	A	A	A	A	A	A	A	A	A	R	A	R	A
Gm01:24726655	1	24726655	T	T	G	K	K	T	T	T	T	K	T	K	T	T	T	K	K	T	T	T	T	T	T	T	T	K	T	T	K	T	T	T	T	T	T	T	T	T	T	T	T	K	T	T	T	T	T
Gm01:24762083	1	24762083	K	T	T	T	T	T	T	T	T	T	K	T	T	T	G	T	T	T	T	T	T	T	T	G	T	T	T	T	T	T	T	T	T	T	T	T	T	T	T	T	T	K	T	T	T	T	T
Gm01:24766403	1	24766403	A	A	A	A	A	A	A	M	A	A	A	A	A	A	A	A	A	M	A	M	A	A	A	A	M	A	A	A	A	A	A	A	A	M	A	M	A	A	A	A	M	A	A	C	A	A	A
Gm01:24791196	1	24791196	G	G	G	G	G	G	G	G	G	G	G	T	G	K	G	T	G	G	G	G	G	G	T	G	G	G	T	G	G	G	G	G	G	G	G	G	K	G	K	G	G	G	K	G	G	G	G
Gm01:24814513	1	24814513	A	A	A	A	A	C	C	A	A	A	A	A	A	A	A	A	A	A	A	A	A	A	A	A	A	A	A	A	A	A	A	A	C	A	A	A	A	A	A	A	A	A	A	A	A	A	A
Gm01:24817228	1	24817228	T	T	T	T	K	G	T	T	K	T	T	T	T	T	T	T	T	T	K	T	T	K	T	T	T	T	T	K	T	T	T	T	T	T	T	T	K	T	K	T	T	K	T	T	T	K	T
Gm01:24936783	1	24936783	T	T	T	T	T	T	T	T	T	T	T	T	T	Y	T	T	T	T	T	T	T	T	T	T	T	Y	T	T	Y	T	T	T	T	T	T	T	T	T	T	T	T	T	T	T	T	T	T
Gm01:24971800	1	24971800	A	A	A	A	G	G	G	A	A	A	A	A	A	A	R	A	A	R	A	A	A	A	R	A	A	A	A	A	A	A	A	R	A	A	A	A	A	R	A	A	A	A	A	A	R	A	G
Gm01:24971826	1	24971826	A	A	A	A	A	C	A	A	A	A	A	M	A	A	M	A	C	A	C	A	A	A	M	A	A	A	C	A	A	A	A	C	A	A	A	A	A	A	A	A	A	A	A	C	A	M	C
Gm01:25034077	1	25034077	A	A	A	A	A	A	A	R	A	A	A	G	A	A	A	A	R	A	A	A	A	A	G	R	A	A	G	A	A	A	A	A	A	A	A	A	A	A	A	A	A	A	A	A	G	A	G
Gm01:25035970	1	25035970	T	T	T	T	T	T	T	T	T	K	T	T	T	T	T	T	T	T	K	T	K	T	T	T	T	T	T	T	T	T	T	T	T	T	T	T	T	T	T	T	T	T	T	K	T	T	T
Gm01:25114222	1	25114222	T	T	T	T	T	T	T	T	T	T	T	T	T	T	T	T	T	T	T	T	T	T	C	T	T	T	T	T	T	T	Y	T	T	T	T	T	Y	T	T	T	T	T	T	T	T	T	Y
Gm01:25135597	1	25135597	T	T	Y	T	T	T	T	T	T	T	T	T	T	C	T	T	T	T	T	T	T	Y	Y	T	T	T	T	T	T	T	Y	T	Y	Y	T	Y	T	T	T	T	T	T	T	Y	T	T	T
Gm01:25135885	1	25135885	A	A	A	A	A	A	A	A	A	A	A	C	A	A	C	C	C	A	A	A	A	M	M	A	A	A	A	A	A	A	M	A	A	A	A	A	A	A	A	A	A	A	A	A	C	A	C
Gm01:25135900	1	25135900	A	A	A	A	A	A	A	A	A	A	A	C	A	A	C	C	C	A	A	A	A	M	M	A	A	A	A	A	A	A	M	A	A	A	A	A	A	A	A	A	A	A	A	A	C	A	C
Gm01:25186483	1	25186483	A	A	A	A	A	A	A	A	A	A	A	M	A	A	A	C	A	A	A	A	A	A	A	A	M	A	A	A	A	A	A	A	A	A	C	A	A	M	M	A	A	A	M	A	A	A	A
Gm01:25186486	1	25186486	A	A	A	A	A	A	A	A	C	A	A	M	A	A	A	A	M	A	A	A	M	M	A	A	A	A	A	A	C	A	A	A	A	M	A	A	A	A	M	A	A	C	A	A	A	A	A
Gm01:25395106	1	25395106	A	A	A	A	A	A	M	M	A	A	A	A	A	A	A	A	A	A	A	A	A	M	A	A	A	A	A	A	A	A	C	A	A	M	A	A	A	A	A	A	A	A	A	A	A	A	C
Gm01:25442539	1	25442539	T	T	T	T	T	T	T	T	K	T	T	T	T	T	T	T	T	T	T	T	T	T	T	T	K	K	T	T	T	K	T	T	T	T	K	T	T	K	T	T	T	K	T	T	T	T	T
Gm01:25443730	1	25443730	T	C	C	T	C	C	T	T	T	T	C	T	C	C	C	C	C	C	C	Y	C	T	T	C	T	C	C	C	C	C	C	C	C	T	C	C	C	C	T	C	T	C	C	C	C	T	C
Gm01:25477272	1	25477272	T	Y	Y	T	T	T	Y	T	C	C	T	T	T	T	T	T	T	T	T	Y	C	T	T	T	T	Y	T	T	T	T	T	T	Y	T	T	T	T	C	T	T	C	T	T	T	T	Y	T
Gm01:25533552	1	25533552	A	A	C	A	A	A	A	A	A	A	A	A	A	A	A	A	A	A	A	A	A	A	A	A	A	C	A	A	A	M	A	A	C	A	A	A	A	A	A	A	A	A	A	A	A	A	A
Gm01:25626128	1	25626128	C	C	C	C	C	C	C	C	C	C	C	C	Y	C	C	C	C	C	T	T	C	C	C	C	C	C	C	C	C	C	C	C	C	C	C	Y	C	C	C	C	C	T	C	C	C	C	C
Gm01:25697483	1	25697483	A	A	A	A	A	A	A	A	A	A	A	A	A	A	A	A	M	A	A	M	M	A	A	A	A	A	M	A	A	A	A	A	A	A	A	A	A	A	A	A	A	A	A	A	A	A	A
Gm01:25698332	1	25698332	C	A	A	A	A	A	A	C	A	A	A	M	A	A	A	A	M	A	A	A	A	A	A	C	A	A	A	A	A	A	A	A	C	A	A	A	A	A	A	A	A	A	A	A	A	A	A
Gm01:25938570	1	25938570	T	T	T	C	T	T	T	T	T	T	T	Y	T	T	T	T	T	T	T	T	T	T	T	T	T	T	T	T	T	Y	C	T	T	T	T	T	T	T	T	T	T	Y	T	T	T	T	T
Gm01:25966425	1	25966425	T	G	T	T	T	T	T	G	T	T	T	T	T	T	T	T	T	T	T	G	T	T	T	T	T	G	T	T	T	T	T	G	T	T	G	T	K	G	T	T	T	T	T	T	T	T	T
Gm01:25966440	1	25966440	T	T	T	C	T	T	T	T	T	T	T	T	T	C	C	T	T	T	C	T	T	T	T	T	T	T	T	C	T	C	T	T	T	T	T	C	T	T	T	T	T	T	T	T	T	T	T
Gm01:26100205	1	26100205	C	C	C	C	C	C	C	C	C	C	A	C	C	C	A	C	C	C	C	M	C	C	C	A	C	C	C	C	C	C	C	C	C	C	C	C	M	A	C	C	C	C	C	C	C	A	C
Gm01:26178076	1	26178076	G	G	G	K	G	G	G	G	G	G	G	G	G	G	G	T	G	G	G	G	G	G	K	G	G	G	G	G	G	G	K	G	G	G	G	G	G	G	G	G	G	G	T	G	G	G	G
Gm01:26178082	1	26178082	G	T	G	K	G	G	G	G	G	G	G	G	G	G	G	G	G	G	G	G	G	G	G	G	G	G	T	K	G	G	G	G	G	G	G	G	G	G	G	G	T	G	G	G	G	G	G
Gm01:26284959	1	26284959	T	T	T	K	T	T	T	T	T	T	T	T	T	G	T	T	T	K	T	K	T	T	T	T	T	T	K	T	T	T	T	T	K	K	G	T	T	T	K	T	T	K	T	T	T	K	T
Gm01:26284972	1	26284972	G	G	G	G	G	G	G	G	K	G	K	G	K	G	G	G	K	G	G	K	G	G	K	G	G	G	K	G	G	G	G	G	G	G	T	G	G	G	G	G	G	G	G	G	G	G	G
Gm01:26316836	1	26316836	T	T	T	T	T	T	T	C	T	T	T	T	T	T	T	Y	T	T	Y	T	Y	T	T	T	T	T	T	T	T	T	T	T	T	Y	T	C	T	T	T	T	T	T	T	T	T	T	C
Gm01:26338205	1	26338205	C	C	C	C	C	M	C	C	C	C	C	C	C	C	C	C	C	C	C	M	C	C	C	C	C	M	C	A	C	C	C	C	C	C	C	C	C	C	M	C	C	C	C	C	M	C	C
Gm01:26338575	1	26338575	T	T	K	T	T	K	T	T	T	T	T	T	T	G	T	T	T	T	K	T	T	T	G	T	T	T	T	T	T	K	G	T	T	T	T	T	T	T	T	T	T	T	T	T	T	T	T
Gm01:26361926	1	26361926	G	T	G	G	G	G	T	G	G	G	G	G	G	G	G	K	G	G	G	G	G	G	G	G	G	G	G	G	G	G	G	G	G	G	G	K	G	G	G	G	G	G	G	T	G	G	G
Gm01:26361956	1	26361956	G	A	A	G	A	G	G	G	G	G	A	G	A	A	G	A	A	G	G	A	A	G	G	A	G	G	A	A	A	G	A	A	G	G	G	G	A	G	G	G	G	A	G	G	G	G	G
Gm01:26513855	1	26513855	C	C	C	C	Y	C	C	C	C	C	C	C	C	C	C	Y	T	T	C	C	C	Y	C	C	C	Y	C	C	C	C	Y	Y	C	C	C	C	C	C	C	C	C	Y	C	C	C	C	C
Gm01:26514198	1	26514198	A	A	A	A	A	A	A	R	A	A	A	A	A	A	A	R	A	A	A	A	R	A	A	A	A	R	A	A	G	A	A	A	R	A	R	A	A	A	R	A	A	A	A	A	A	A	A
Gm01:26553824	1	26553824	C	M	C	C	C	C	C	C	C	C	M	C	C	C	C	C	C	M	M	C	C	C	M	C	C	C	C	C	C	C	A	M	M	C	C	C	C	C	C	C	C	C	C	C	C	C	C
Gm01:26678329	1	26678329	T	A	W	W	T	T	T	T	T	T	T	T	W	T	T	T	W	T	T	W	T	T	T	T	W	T	T	T	W	T	T	W	T	T	T	T	W	T	W	T	T	T	T	T	T	T	T
Gm01:26779462	1	26779462	C	C	C	M	C	C	C	M	C	C	C	C	C	M	C	M	C	C	C	C	A	C	C	A	M	C	C	C	C	M	C	C	M	C	C	C	C	C	M	C	M	C	C	C	C	M	C
Gm01:26895467	1	26895467	A	A	A	A	A	A	A	M	A	M	A	M	A	A	A	A	A	A	M	A	M	A	A	A	A	A	A	A	A	A	A	A	A	A	A	A	A	M	A	M	A	A	A	A	A	A	A
Gm01:27087619	1	27087619	T	G	G	G	G	G	T	T	T	T	G	G	G	G	G	G	G	G	T	G	G	T	T	T	T	G	G	G	G	G	G	G	G	T	G	G	G	G	T	G	T	T	T	T	G	G	G
Gm01:27087630	1	27087630	G	A	A	G	A	A	G	G	G	G	A	A	A	A	A	A	A	A	G	A	A	G	G	G	G	G	A	A	A	A	A	A	A	G	A	G	G	A	G	A	G	G	G	G	G	A	A
Gm01:27093962	1	27093962	G	A	A	G	A	A	G	G	G	G	A	A	A	A	A	A	A	A	G	A	A	G	G	G	G	G	A	A	A	A	A	A	A	G	G	G	G	A	G	A	G	G	G	G	G	A	A
Gm01:27095341	1	27095341	C	G	G	C	G	G	C	C	C	C	G	C	G	G	G	G	G	G	C	S	G	C	C	S	C	C	G	G	G	G	G	G	G	C	C	C	C	G	C	G	C	C	C	C	C	G	G
Gm01:27095352	1	27095352	G	A	A	G	A	A	G	G	G	G	A	A	A	A	A	A	A	A	G	R	A	G	G	R	G	G	A	A	A	A	A	A	A	G	G	G	G	A	G	A	G	G	G	G	G	A	A
Gm01:27117136	1	27117136	T	T	T	T	T	T	T	T	T	T	K	T	T	T	T	T	T	T	T	G	T	G	T	T	T	T	K	T	T	T	K	T	T	T	T	T	T	T	T	T	T	G	T	T	T	T	T
Gm01:27200665	1	27200665	T	T	T	T	T	T	T	T	T	T	T	T	T	T	Y	T	T	C	Y	C	T	T	T	C	T	T	T	T	T	T	T	T	T	T	T	T	C	T	T	T	T	T	T	T	T	T	T
Gm01:27201072	1	27201072	T	T	T	T	T	T	G	T	T	T	T	T	T	T	T	T	T	T	T	T	T	G	T	T	T	K	T	T	T	T	T	T	T	T	T	T	T	T	T	T	T	T	T	T	T	T	G
Gm01:27257801	1	27257801	G	A	A	G	A	A	G	A	G	G	A	G	A	A	A	A	A	A	G	G	A	G	G	G	G	G	A	A	A	A	A	A	A	G	A	G	G	A	G	A	G	G	G	G	G	G	A
Gm01:27257812	1	27257812	A	G	G	A	G	G	A	G	A	A	G	G	G	G	G	G	G	G	A	A	G	A	A	A	A	G	G	G	G	G	G	G	G	A	G	G	G	G	A	G	A	A	A	A	G	A	G
Gm01:27257830	1	27257830	T	T	T	T	T	Y	T	T	T	T	T	T	T	T	T	Y	Y	T	T	T	T	T	T	T	T	T	T	Y	T	T	T	T	T	T	T	T	T	T	T	T	T	T	T	T	T	T	T
Gm01:27290710	1	27290710	T	T	T	T	T	T	T	T	T	T	T	T	T	T	T	T	T	T	T	T	T	T	T	T	G	T	T	T	T	T	T	T	T	G	T	G	T	T	T	T	T	T	T	T	T	T	T
Gm01:27325416	1	27325416	T	T	T	T	T	T	T	T	T	T	T	T	T	K	T	T	T	T	T	T	T	K	T	T	T	G	T	G	K	G	T	T	K	T	T	T	K	T	T	T	T	T	T	T	T	T	T
Gm01:27489056	1	27489056	G	T	G	G	T	G	G	G	G	G	G	G	G	G	G	T	G	G	G	K	T	G	G	G	G	G	G	G	G	K	G	G	G	G	G	G	G	G	G	G	G	G	G	G	G	G	G
Gm01:27520995	1	27520995	A	A	A	A	A	A	A	A	G	A	A	A	G	A	R	A	A	A	G	A	A	A	A	A	G	A	G	A	A	A	R	A	A	A	A	A	A	A	A	A	A	A	A	A	A	A	A
Gm01:27529252	1	27529252	T	G	T	T	T	T	T	G	T	T	T	K	T	T	T	T	T	T	T	T	T	T	T	T	T	T	K	T	T	T	T	T	T	T	T	T	T	T	T	K	T	T	T	T	T	T	T
Gm01:27540410	1	27540410	A	A	M	A	A	A	A	A	A	A	A	A	C	A	A	A	A	A	C	A	A	A	A	M	A	A	M	A	A	A	A	A	A	A	M	A	A	A	A	A	A	A	M	A	A	A	C
Gm01:27637195	1	27637195	T	C	C	C	C	C	T	T	C	C	C	T	C	C	C	C	C	C	C	Y	C	T	T	T	T	Y	C	C	C	C	C	C	C	C	C	T	C	C	C	C	T	T	C	T	C	T	C
Gm01:27682965	1	27682965	T	T	T	K	T	T	T	T	T	T	T	T	T	T	T	T	T	T	K	T	T	K	T	T	T	T	T	T	T	T	T	T	T	T	T	T	K	T	T	G	T	T	T	T	T	T	K
Gm01:27684647	1	27684647	G	G	G	G	G	G	G	G	K	G	G	T	G	G	G	K	G	K	G	K	G	G	G	G	G	G	G	G	G	G	G	T	G	K	G	G	K	G	G	G	G	G	G	G	G	G	G
Gm01:27722822	1	27722822	A	A	C	A	A	A	A	A	A	A	A	A	A	A	A	A	C	A	A	A	A	A	A	A	A	A	A	A	A	A	A	A	A	A	A	A	A	M	A	A	A	A	A	A	A	A	M
Gm01:27732977	1	27732977	A	C	C	C	C	C	A	A	C	A	C	A	C	C	C	C	C	C	A	A	C	A	C	A	A	C	C	C	A	C	C	C	C	A	A	A	C	C	C	C	A	A	A	A	C	C	A
Gm01:27818734	1	27818734	C	T	T	T	T	C	C	C	C	C	T	C	T	T	T	T	T	T	C	C	T	C	T	C	C	C	T	T	C	T	T	T	T	C	C	C	T	T	T	T	C	C	C	C	T	T	C
Gm01:28059146	1	28059146	T	C	C	T	T	T	Y	T	T	T	C	T	C	C	C	T	C	C	T	C	C	T	T	T	T	C	C	C	T	C	C	C	C	T	T	C	C	C	T	C	T	T	T	T	C	T	T
Gm01:28123313	1	28123313	A	C	C	A	A	A	A	A	A	A	C	C	C	C	C	A	C	C	A	M	C	A	A	A	A	C	C	C	A	C	M	C	C	M	M	C	M	C	A	C	A	A	M	A	C	A	A
Gm01:28145916	1	28145916	T	T	T	K	T	T	T	K	T	T	T	K	K	G	T	T	T	T	T	T	T	T	T	T	T	T	T	T	K	T	T	T	T	T	T	G	T	T	T	T	T	T	T	T	K	T	T
Gm01:28317199	1	28317199	A	A	A	A	A	A	A	A	C	A	A	A	A	A	M	A	A	C	A	A	M	A	A	C	A	A	A	A	A	A	A	A	A	A	A	A	C	A	A	A	A	A	A	A	A	A	A
Gm01:28330385	1	28330385	A	A	A	A	C	A	A	A	M	A	A	A	A	A	A	A	A	C	M	A	A	C	A	A	A	A	M	A	A	A	A	A	A	A	M	A	A	A	A	A	A	A	A	A	A	A	A
Gm01:28377508	1	28377508	A	A	A	A	A	A	A	A	A	M	A	A	A	A	M	A	A	A	A	A	M	M	A	A	A	A	A	A	A	M	A	A	M	A	A	A	M	A	A	A	A	A	A	A	A	A	A
Gm01:28377847	1	28377847	A	A	A	C	A	A	A	A	A	A	C	A	A	A	M	A	A	A	A	A	A	A	A	A	M	A	A	C	M	M	A	A	A	A	A	A	A	A	A	C	A	A	A	A	A	A	A
Gm01:28544771	1	28544771	A	A	A	A	A	A	A	G	A	A	A	A	A	A	A	A	A	G	G	A	A	A	A	A	A	G	A	A	A	A	G	A	A	A	A	G	G	A	A	G	A	A	A	A	A	A	A
Gm01:28544772	1	28544772	T	T	T	A	T	T	T	A	T	T	T	T	A	T	T	T	T	A	A	T	T	T	T	T	T	A	T	T	T	T	A	T	T	T	T	A	A	T	T	A	T	T	T	A	T	T	T
Gm01:28544774	1	28544774	A	A	A	T	A	A	A	T	A	A	A	A	T	A	A	A	A	T	T	A	A	A	A	A	A	T	A	A	A	A	T	A	A	A	A	T	T	A	A	T	A	A	A	T	A	A	A
Gm01:28544775	1	28544775	C	C	C	A	C	C	C	A	C	C	C	C	A	C	C	C	C	A	A	C	C	C	C	C	A	A	C	C	C	C	A	C	C	C	C	A	A	C	C	A	A	C	C	A	C	C	C
Gm01:28544777	1	28544777	A	A	A	T	A	A	A	T	A	A	A	A	T	A	A	A	A	T	T	A	A	A	A	A	T	T	A	A	A	A	T	A	A	A	A	T	T	A	T	T	T	A	A	T	A	A	A
Gm01:28585419	1	28585419	T	K	T	T	T	T	T	T	T	T	K	T	G	T	T	T	T	T	G	T	T	T	T	T	T	T	T	T	T	T	T	T	T	T	G	T	T	T	T	T	T	T	T	T	T	T	G
Gm01:28659924	1	28659924	G	A	A	G	G	G	G	G	G	G	A	G	A	A	A	G	A	G	G	R	A	G	G	G	G	G	A	A	G	A	G	A	A	G	G	G	G	A	G	G	G	G	G	G	A	G	G
Gm01:28705978	1	28705978	G	G	T	T	T	T	T	T	G	T	T	T	T	T	T	K	T	T	T	T	T	T	T	T	T	T	T	T	T	T	T	K	T	T	T	T	T	T	T	T	T	T	G	T	T	T	T
Gm01:28754042	1	28754042	A	G	G	A	A	A	A	A	A	A	G	A	G	G	G	A	G	G	A	R	G	A	A	A	A	G	G	G	A	G	A	G	G	A	A	G	R	G	A	G	A	A	A	A	G	A	A
Gm01:28774234	1	28774234	T	T	T	T	T	T	T	T	T	T	T	T	T	G	T	T	T	T	K	T	T	T	T	T	T	T	T	T	K	K	K	T	T	T	T	T	T	T	T	T	T	T	G	T	T	T	T
Gm01:28818818	1	28818818	T	Y	T	T	T	T	T	T	T	T	T	T	Y	T	T	T	T	T	T	T	T	T	Y	T	T	T	Y	T	C	T	T	T	T	T	T	T	T	T	T	T	T	T	T	T	T	T	T
Gm01:28854211	1	28854211	A	A	A	A	A	A	A	A	A	A	A	A	A	A	A	A	A	A	A	A	A	A	A	A	A	A	A	A	A	C	A	A	A	A	C	A	A	A	M	A	A	A	M	A	A	A	A
Gm01:28949868	1	28949868	A	A	A	A	A	A	A	A	G	A	A	A	A	A	A	A	A	A	A	A	A	A	G	A	R	A	A	A	A	A	G	A	A	A	A	A	G	G	A	A	A	A	A	A	A	A	R
Gm01:28949872	1	28949872	T	T	T	T	T	T	T	T	T	T	T	T	T	T	T	T	T	G	T	T	T	T	G	T	K	T	T	T	T	T	G	T	T	T	T	T	G	G	G	T	T	T	T	T	T	T	T
Gm01:28958781	1	28958781	T	W	T	T	T	W	T	T	T	T	T	T	T	T	T	T	T	T	T	T	W	T	T	T	T	T	A	T	T	W	T	T	T	T	W	T	A	T	T	T	T	T	T	T	T	T	T
Gm01:29047304	1	29047304	T	T	T	T	T	T	Y	T	T	C	T	T	T	T	C	T	T	T	T	T	T	T	T	T	T	T	T	T	T	T	T	T	Y	C	C	T	Y	T	T	T	T	T	T	T	T	T	T
Gm01:29331024	1	29331024	A	A	M	A	A	A	A	M	A	A	A	A	A	A	A	M	A	A	A	A	A	A	M	A	A	A	A	A	A	A	A	A	A	A	A	A	A	A	A	A	A	A	A	A	A	A	A
Gm01:29374217	1	29374217	A	A	A	A	G	G	G	G	A	A	A	A	A	A	A	A	A	A	A	A	A	A	A	A	G	A	A	A	A	A	A	A	A	A	G	A	A	A	G	A	A	G	A	A	A	G	G
Gm01:29374220	1	29374220	G	G	G	G	T	T	T	G	G	G	G	G	G	G	G	T	G	G	G	G	G	G	G	G	T	G	G	G	G	G	G	G	G	G	T	G	G	G	T	G	G	T	G	T	G	T	T
Gm01:29446458	1	29446458	C	A	C	A	A	A	A	A	C	C	C	C	C	C	C	A	C	C	A	M	C	C	C	C	A	C	C	C	C	C	C	C	C	C	A	C	A	C	A	C	C	A	C	A	C	A	A
Gm01:29528698	1	29528698	C	C	C	C	C	M	C	C	C	C	C	A	C	C	C	C	C	A	C	C	C	C	C	C	C	C	C	C	M	C	C	C	C	C	C	C	C	C	C	C	C	C	C	C	C	C	C
Gm01:29528700	1	29528700	C	C	C	C	C	C	C	C	C	C	C	C	C	C	C	A	C	C	C	C	A	C	C	C	C	C	C	C	C	A	C	C	C	C	C	C	C	C	C	C	C	C	C	C	C	C	C
Gm01:29823742	1	29823742	G	G	G	G	G	G	G	G	G	G	G	G	G	G	G	G	G	G	G	G	G	G	G	G	G	G	G	G	G	G	G	G	G	G	G	G	G	G	G	G	G	G	G	G	G	G	G
Gm01:29846126	1	29846126	T	T	T	C	Y	T	T	T	T	T	T	T	T	T	T	Y	T	T	T	T	T	T	T	T	Y	T	T	T	T	T	T	T	T	T	T	T	T	T	T	T	T	T	T	T	T	T	Y
Gm01:29846135	1	29846135	T	T	T	T	T	T	T	G	T	T	T	T	T	T	T	T	T	T	T	T	T	T	T	T	K	T	T	T	T	T	T	T	T	T	T	T	T	G	T	T	T	T	T	T	T	T	T
Gm01:29963385	1	29963385	M	A	A	A	A	A	M	M	A	A	A	C	A	A	A	A	A	A	M	A	A	M	M	A	A	M	A	A	A	A	M	A	A	A	A	A	A	A	A	C	A	A	C	A	A	A	A
Gm01:29992887	1	29992887	T	T	T	T	T	T	T	T	T	T	T	T	T	G	G	G	G	T	T	T	T	T	T	T	G	T	T	G	T	T	T	T	T	T	T	T	T	T	T	T	T	T	T	T	T	T	T
Gm01:29999896	1	29999896	T	T	T	T	T	T	T	T	T	T	T	T	G	T	K	T	T	T	T	T	T	T	T	T	T	T	T	T	T	T	T	T	T	K	T	T	T	K	T	T	T	K	T	T	T	T	T
Gm01:30007271	1	30007271	T	T	T	T	T	T	T	T	T	Y	Y	T	T	T	C	T	T	T	T	T	T	T	T	T	T	Y	T	Y	T	T	T	T	T	T	T	T	T	T	T	T	T	T	T	T	T	T	T
Gm01:30007284	1	30007284	A	A	A	A	A	A	A	A	A	M	M	A	A	A	C	A	A	A	A	A	A	A	A	A	A	M	A	M	A	A	A	A	A	A	A	A	A	A	A	A	A	A	A	A	A	A	A
Gm01:30018103	1	30018103	R	A	A	G	A	R	A	A	A	G	R	A	R	A	A	A	A	A	A	A	A	A	A	A	A	A	A	A	A	A	A	A	A	A	G	A	A	G	A	R	A	A	A	G	R	A	A
Gm01:30018448	1	30018448	M	A	A	A	A	A	A	A	A	A	A	A	A	A	A	A	A	A	A	A	C	A	A	A	A	C	A	A	A	A	A	A	A	A	M	A	A	A	A	M	A	C	A	A	A	A	A
Gm01:30068453	1	30068453	T	T	T	T	T	T	T	T	T	T	C	T	T	C	T	T	T	T	T	T	T	T	T	T	T	T	T	T	T	T	T	T	T	T	T	T	T	T	T	T	T	T	T	T	T	T	T
Gm01:30174280	1	30174280	A	G	G	A	G	G	A	A	A	A	G	G	G	G	G	G	G	G	A	G	G	A	A	A	A	G	G	G	A	G	G	G	G	A	A	G	A	G	A	G	A	A	A	G	G	G	A
Gm01:30175071	1	30175071	A	G	G	A	A	A	A	A	A	A	G	A	G	G	G	A	G	G	A	R	G	A	A	A	A	G	G	G	A	G	A	G	G	A	A	G	R	G	A	G	A	A	A	A	G	A	A
Gm01:30235325	1	30235325	G	A	A	G	G	G	G	G	G	G	A	G	A	A	A	G	A	G	G	R	A	G	G	G	G	G	A	A	G	A	G	A	A	G	G	G	G	A	G	G	G	G	G	G	A	G	G
Gm01:30240044	1	30240044	C	C	C	C	C	C	C	C	C	C	C	C	C	C	C	C	C	T	C	C	C	C	C	C	C	T	C	C	C	C	C	C	C	C	C	T	T	C	C	T	C	C	T	C	C	C	C
Gm01:30245238	1	30245238	A	A	A	A	A	A	A	A	A	A	A	A	A	A	A	A	A	A	A	A	G	A	R	A	A	A	A	R	A	A	A	A	A	R	A	A	G	A	A	A	A	G	R	A	A	A	A
Gm01:30279960	1	30279960	C	C	C	C	T	T	C	C	C	C	C	T	C	C	C	C	T	T	T	T	C	C	C	C	C	T	C	C	C	T	C	T	T	C	C	T	T	T	C	T	C	T	T	C	C	T	C
Gm01:30279961	1	30279961	G	G	G	G	A	A	G	G	G	G	G	A	G	G	G	G	A	A	A	A	G	G	G	G	G	A	G	G	G	A	G	A	A	G	G	A	A	A	G	A	G	A	A	G	G	A	G
Gm01:30279971	1	30279971	G	G	A	G	G	G	G	G	G	G	G	G	G	G	G	G	G	G	G	G	G	G	G	G	G	G	G	G	G	G	G	G	G	G	G	G	G	G	G	G	G	G	G	G	G	G	G
Gm01:30282977	1	30282977	T	T	T	C	T	T	C	T	T	T	T	T	T	T	T	T	T	C	T	T	T	T	T	T	T	T	T	Y	T	T	T	T	T	T	T	T	T	T	T	T	T	T	T	T	T	T	T
Gm01:30489651	1	30489651	G	G	G	G	G	G	G	G	G	R	G	G	G	G	G	G	G	G	G	G	G	G	A	G	R	G	G	G	G	G	G	G	R	G	G	R	G	G	R	G	G	G	G	G	R	G	G
Gm01:30551888	1	30551888	A	A	A	A	A	A	W	W	T	A	A	A	A	A	A	A	A	A	A	A	A	A	A	A	A	A	A	A	T	A	T	A	A	A	A	A	A	A	A	T	T	A	A	T	T	A	A
Gm01:30552194	1	30552194	A	A	A	A	A	A	A	A	A	A	A	A	A	A	A	A	A	A	C	M	A	A	A	C	A	A	M	M	A	A	A	A	A	A	A	A	A	M	A	A	A	A	A	A	A	A	A
Gm01:30569477	1	30569477	A	A	A	A	A	A	A	A	A	A	A	A	A	A	A	A	A	M	A	A	C	A	A	A	A	A	A	M	A	C	A	A	A	A	A	C	A	A	A	A	A	A	A	A	M	A	A
Gm01:30616046	1	30616046	C	T	T	C	C	C	C	C	C	C	T	T	T	C	T	C	T	C	C	Y	T	C	C	C	C	C	T	T	C	T	C	T	T	C	C	C	C	T	C	C	C	C	C	C	T	C	C
Gm01:30617025	1	30617025	G	G	G	G	G	G	G	G	G	G	G	C	C	G	G	S	C	G	G	G	G	G	C	C	G	G	C	G	G	G	C	G	G	G	G	G	G	G	G	G	G	G	G	G	G	G	C
Gm01:30617040	1	30617040	A	A	A	A	A	A	A	A	A	A	A	C	C	A	A	M	C	A	A	A	A	A	C	C	A	A	C	A	A	A	C	A	A	A	A	A	A	A	A	A	A	A	A	A	A	A	C
Gm01:30720444	1	30720444	A	A	A	C	A	C	A	A	A	A	A	A	M	A	C	A	C	A	A	A	A	A	A	A	M	A	A	A	A	M	A	A	M	A	A	A	A	A	A	A	A	A	C	A	A	A	C
Gm01:30753090	1	30753090	C	C	C	C	C	A	C	M	C	C	C	C	C	C	C	C	A	A	C	C	C	C	C	C	C	C	C	C	C	C	C	C	C	C	C	M	C	C	C	C	M	C	C	C	C	C	C
Gm01:30764881	1	30764881	C	A	A	C	C	C	C	C	A	C	A	C	A	A	A	C	A	C	C	A	A	C	C	C	C	C	A	A	C	A	C	A	A	C	C	C	C	A	C	C	C	C	C	A	A	C	C
Gm01:30795479	1	30795479	T	A	A	A	T	T	T	T	A	T	A	T	A	A	A	T	A	T	T	A	A	T	T	T	T	A	A	A	T	A	T	A	A	T	T	A	T	A	A	T	T	T	T	A	A	T	T
Gm01:30868465	1	30868465	A	A	A	A	A	A	A	A	A	A	A	A	A	A	A	A	A	A	A	A	A	A	A	A	A	A	A	C	A	A	M	A	A	A	A	A	A	A	A	A	A	A	A	A	A	A	A
Gm01:30903516	1	30903516	T	K	T	T	T	G	T	T	T	T	T	T	T	T	T	T	T	T	T	T	T	T	T	T	T	T	T	T	T	T	T	T	T	T	T	T	T	T	T	T	T	T	K	T	T	T	T
Gm01:30969911	1	30969911	G	G	G	G	G	G	G	G	G	G	G	G	G	G	G	A	G	G	G	G	G	G	A	A	G	G	G	G	G	G	G	G	G	G	G	G	G	G	G	G	G	A	G	G	G	G	A
Gm01:31229059	1	31229059	C	A	A	C	C	C	C	C	C	C	A	C	A	A	A	C	A	A	C	C	A	C	C	C	C	A	A	A	C	A	C	A	A	C	C	A	C	A	C	A	C	A	C	C	A	C	A
Gm01:31265047	1	31265047	C	C	C	T	C	C	C	C	C	C	C	C	C	C	C	T	C	C	T	C	C	C	C	C	T	C	C	C	C	C	C	C	C	C	C	C	C	C	C	C	C	C	C	C	C	C	C
Gm01:31265411	1	31265411	C	C	C	C	C	T	T	T	C	T	C	T	C	C	C	C	C	C	C	C	C	C	T	C	C	C	C	C	T	C	T	C	C	C	T	C	T	C	C	C	C	C	T	T	C	C	C
Gm01:31339469	1	31339469	T	T	T	T	T	T	T	T	T	T	T	T	T	T	T	T	T	T	T	T	T	T	T	T	T	T	T	T	T	T	T	T	T	T	T	T	T	T	T	T	T	T	T	T	T	K	T
Gm01:31341777	1	31341777	T	T	T	T	T	T	T	G	T	T	T	T	T	T	T	T	T	K	T	T	T	T	T	G	T	T	T	T	T	T	T	T	T	T	T	T	K	G	T	T	T	T	T	T	T	G	T
Gm01:31480993	1	31480993	C	A	A	C	C	C	C	C	C	C	A	C	A	A	A	C	A	C	C	M	A	C	C	C	C	C	A	A	C	A	C	A	A	C	C	C	C	A	C	C	C	C	C	C	A	C	C
Gm01:31493913	1	31493913	T	T	T	T	A	T	T	T	A	T	T	T	T	T	T	A	T	T	T	T	T	A	T	T	T	T	T	T	T	T	T	T	T	T	T	T	A	T	T	T	T	T	T	T	T	T	T
Gm01:31587902	1	31587902	A	A	A	A	A	A	A	A	A	A	A	A	A	A	M	A	A	A	A	A	A	A	A	A	A	A	A	A	A	A	A	A	A	C	A	A	M	A	A	A	A	A	C	A	A	A	M
Gm01:31627173	1	31627173	C	C	C	A	C	C	C	C	C	C	C	C	C	C	C	C	A	A	A	M	C	C	C	C	C	C	C	M	C	C	C	C	M	C	C	C	C	C	C	C	C	M	C	C	C	C	C
Gm01:31627526	1	31627526	A	A	A	A	C	M	C	A	A	A	A	A	M	A	A	A	A	A	A	A	A	A	A	A	A	A	A	M	C	A	A	A	A	M	A	A	M	M	M	A	A	A	M	A	M	A	A
Gm01:31743918	1	31743918	G	G	G	G	G	A	G	G	G	G	G	G	G	G	G	G	G	A	G	G	G	G	G	G	G	A	G	G	G	G	G	G	G	G	G	A	A	G	G	A	G	G	G	G	G	G	G
Gm01:31894885	1	31894885	T	G	G	T	G	T	T	T	T	T	K	T	T	T	T	T	T	T	T	T	T	T	T	T	T	T	T	G	G	T	T	T	T	T	T	T	T	G	T	T	G	T	T	T	T	T	T
Gm01:31895210	1	31895210	T	T	T	T	T	T	K	T	T	K	T	T	T	T	T	T	T	T	G	T	T	T	T	K	T	T	T	T	T	T	G	T	T	T	T	T	T	T	T	T	T	T	T	T	T	T	T
Gm01:31972287	1	31972287	G	G	G	T	T	G	G	G	T	T	G	T	G	G	G	G	G	T	T	G	G	G	T	T	T	G	G	G	T	G	G	G	G	T	T	T	T	G	T	T	G	T	G	T	G	T	T
Gm01:31991838	1	31991838	T	T	G	K	K	T	T	G	T	T	T	T	T	T	T	T	T	T	T	T	T	T	T	T	T	K	G	T	T	K	T	T	T	K	T	T	T	T	T	T	T	K	T	T	T	T	T
Gm01:31993724	1	31993724	C	A	A	C	C	A	C	C	C	C	A	C	A	A	A	C	A	C	C	C	A	A	C	C	C	A	A	A	C	A	C	A	A	C	C	C	C	A	C	C	C	C	C	C	A	C	C
Gm01:32054659	1	32054659	T	T	T	T	T	T	T	T	T	T	T	Y	T	T	T	T	T	T	T	T	T	C	T	T	T	T	T	T	T	T	T	T	T	T	T	Y	T	T	T	T	T	T	T	T	T	T	T
Gm01:32149493	1	32149493	C	C	C	C	C	C	C	C	C	C	C	C	C	C	C	C	C	C	A	C	C	C	C	C	C	C	C	C	C	C	C	C	C	C	A	C	C	C	C	C	C	A	C	C	C	C	A
Gm01:32310478	1	32310478	T	C	C	T	C	T	C	T	T	T	C	T	C	C	C	T	C	C	T	Y	C	T	T	T	T	C	C	C	T	C	T	C	C	T	T	C	C	C	C	C	T	T	C	T	C	T	C
Gm01:32371915	1	32371915	G	G	G	G	G	G	G	G	G	G	G	G	T	G	G	G	G	G	G	K	G	G	G	G	G	K	G	G	G	G	G	G	G	G	G	G	K	G	G	G	G	G	G	G	G	K	G
Gm01:32433473	1	32433473	T	T	G	K	T	T	T	T	T	T	T	T	T	G	T	T	T	K	T	T	T	T	T	T	T	T	T	G	T	G	G	T	T	T	T	T	T	T	T	T	T	T	T	T	T	G	T
Gm01:32433482	1	32433482	T	T	G	T	T	T	T	T	T	T	T	T	T	T	T	T	T	T	T	T	T	T	T	T	T	T	T	G	K	T	T	T	T	G	T	T	T	T	T	T	G	T	T	T	T	T	T
Gm01:32501747	1	32501747	G	G	G	G	G	A	G	G	G	G	G	G	G	G	G	A	G	G	A	G	G	G	G	G	G	G	G	G	A	G	A	G	G	A	G	G	G	G	G	G	G	G	G	G	G	G	A
Gm01:32501757	1	32501757	C	C	T	C	C	C	C	C	C	C	C	C	C	C	C	C	C	T	C	C	C	C	C	C	C	T	C	C	C	C	C	C	C	C	C	T	T	C	C	T	C	C	C	C	C	C	C
Gm01:32502074	1	32502074	A	A	A	G	A	A	A	A	A	A	A	A	A	A	A	A	A	G	A	G	A	A	A	A	A	R	A	A	A	A	A	R	A	A	A	R	A	A	A	A	A	A	A	A	A	G	A
Gm01:32502090	1	32502090	A	A	A	A	A	A	A	A	A	G	A	A	A	A	A	A	A	A	A	A	A	A	A	A	A	A	A	A	A	A	A	A	A	A	A	A	A	A	A	A	A	A	A	A	A	A	A
Gm01:32502093	1	32502093	A	A	A	C	A	A	C	C	A	A	A	A	A	A	A	A	A	A	A	A	A	A	A	A	A	A	A	A	A	A	A	A	A	A	C	A	A	A	A	A	A	A	A	A	A	C	A
Gm01:32509689	1	32509689	T	G	G	G	G	G	G	G	G	G	T	G	K	G	G	K	G	G	G	T	G	K	G	G	G	K	G	G	G	G	G	G	G	G	G	G	K	G	G	G	G	G	G	G	G	G	G
Gm01:32540045	1	32540045	T	C	C	T	T	T	T	T	T	T	C	T	C	C	C	T	C	C	T	Y	C	T	T	T	T	C	C	C	T	C	T	C	C	T	T	C	Y	C	T	C	T	T	T	T	C	T	T
Gm01:32668422	1	32668422	A	A	C	A	A	A	A	A	A	A	A	A	A	A	M	A	A	A	M	A	A	C	A	A	A	A	A	A	A	M	A	A	A	A	A	A	A	A	A	A	A	A	A	A	A	A	M
Gm01:32754363	1	32754363	C	C	C	C	C	C	C	C	C	C	C	C	C	C	C	C	M	A	C	C	C	M	C	A	C	C	C	C	C	C	C	C	C	C	C	C	C	C	C	C	C	C	M	C	C	A	C
Gm01:32773522	1	32773522	G	A	A	G	A	G	G	A	G	G	G	G	A	A	G	G	A	G	G	A	A	A	G	A	G	G	A	A	A	G	G	A	G	G	G	G	G	A	R	G	A	G	G	G	G	G	G
Gm01:32810602	1	32810602	A	C	C	A	A	A	A	A	A	A	C	A	C	C	C	A	C	A	A	M	C	A	A	A	A	A	C	C	M	C	A	C	C	A	A	A	A	A	A	A	A	A	A	A	A	A	A
Gm01:32813672	1	32813672	A	A	A	A	C	A	A	A	A	A	A	A	A	A	A	A	A	A	A	A	A	M	A	A	M	A	A	A	A	A	A	A	A	A	A	A	A	A	A	A	A	A	M	A	A	A	A
Gm01:32814040	1	32814040	T	T	T	T	T	T	T	T	T	T	T	T	T	T	T	T	T	C	T	T	T	T	T	T	T	C	T	T	T	T	T	T	T	T	T	C	C	T	T	Y	T	T	T	T	T	T	T
Gm01:32838023	1	32838023	A	A	A	A	A	A	G	A	A	A	A	A	A	A	A	A	A	G	A	A	A	A	A	A	A	G	A	A	A	A	A	A	A	A	A	G	G	A	A	G	A	A	A	G	A	A	A
Gm01:32840763	1	32840763	G	A	A	G	G	G	G	G	G	G	A	G	A	A	A	G	A	G	G	A	A	G	G	G	G	G	A	A	G	A	G	A	A	G	G	G	G	A	G	G	G	G	G	G	G	A	G
Gm01:32873781	1	32873781	A	A	A	A	A	A	A	A	A	A	A	A	A	A	A	A	A	A	A	A	A	M	A	A	A	A	A	M	A	A	A	A	M	A	A	A	A	M	M	A	A	A	A	A	A	A	C
Gm01:32953275	1	32953275	C	Y	C	C	T	C	C	C	C	C	Y	C	C	C	C	C	C	C	C	Y	Y	C	C	C	C	C	C	C	C	C	C	T	C	C	C	C	C	C	C	C	C	C	C	C	C	C	C
Gm01:32953587	1	32953587	A	A	A	A	A	A	A	A	A	A	A	A	A	A	A	A	A	G	A	A	A	A	A	A	A	G	A	A	A	A	A	A	A	A	A	G	G	A	A	G	A	A	A	A	A	A	A
Gm01:33010110	1	33010110	G	G	G	G	G	G	G	G	G	G	G	G	G	G	G	G	G	A	G	G	G	G	G	G	G	A	G	G	G	G	G	G	G	G	G	A	R	G	G	A	G	G	G	G	G	G	G
Gm01:33011590	1	33011590	A	A	A	A	A	A	C	A	A	A	A	A	A	M	M	A	A	C	A	A	M	A	A	A	A	A	A	A	A	C	A	C	A	A	A	A	M	A	A	A	A	A	A	A	A	A	A
Gm01:33112071	1	33112071	C	C	C	T	C	T	T	T	T	C	C	T	C	C	C	T	C	C	C	C	C	T	T	T	T	C	C	C	T	C	C	C	C	C	T	C	C	C	T	C	T	C	T	C	C	T	T
Gm01:33112136	1	33112136	C	C	M	C	C	M	C	C	M	C	C	C	C	C	C	C	C	A	C	M	C	C	M	C	C	C	C	C	C	C	M	C	M	C	C	C	C	C	C	A	C	C	C	C	C	C	C
Gm01:33143578	1	33143578	A	A	A	A	A	A	A	R	A	A	A	A	A	A	A	R	A	G	A	R	A	A	A	A	R	A	A	A	R	R	A	A	A	A	A	A	A	A	A	A	A	A	R	A	A	A	A
Gm01:33157590	1	33157590	A	A	A	A	A	A	A	A	A	A	A	A	A	A	M	A	A	A	M	A	M	A	A	A	A	A	A	A	A	A	A	A	A	A	A	A	A	A	A	A	A	A	A	A	A	M	C
Gm01:33172891	1	33172891	T	T	T	T	T	T	T	T	T	T	Y	Y	T	Y	T	T	T	T	T	T	T	T	Y	T	T	T	T	T	Y	T	T	T	T	T	T	T	T	T	T	T	T	Y	T	T	T	Y	T
Gm01:33302627	1	33302627	A	A	A	A	A	A	A	A	A	A	A	A	C	M	A	A	M	A	A	A	A	A	A	M	A	A	A	A	A	A	A	M	A	A	M	A	A	A	A	A	A	A	A	A	A	A	A
Gm01:33398977	1	33398977	A	A	A	A	G	A	A	G	A	A	A	A	A	A	A	G	A	A	A	A	A	A	A	A	A	G	A	A	G	A	G	A	A	A	R	G	A	G	G	G	A	A	A	A	G	A	A
Gm01:33399361	1	33399361	A	A	A	A	C	A	A	C	A	A	A	A	A	A	A	C	A	A	A	A	A	A	A	A	A	C	A	A	C	A	C	A	A	A	A	A	A	A	C	C	A	A	A	A	A	A	A
Gm01:33437738	1	33437738	T	T	T	T	T	T	T	T	T	T	T	T	T	T	T	T	T	T	T	T	T	T	T	T	T	C	T	T	T	T	T	T	T	T	T	T	C	T	T	C	T	T	T	T	T	T	T
Gm01:33443338	1	33443338	C	C	C	C	C	C	C	C	C	C	C	C	C	C	C	C	C	C	C	C	C	C	C	C	C	T	C	C	C	C	C	C	C	C	C	C	C	T	C	T	C	C	C	C	T	C	C
Gm01:33466383	1	33466383	C	C	C	C	C	C	C	C	A	C	C	C	C	A	C	C	A	C	C	A	C	C	A	C	C	C	C	A	C	C	C	A	C	C	C	A	C	C	C	M	C	C	C	C	C	A	A
Gm01:33509706	1	33509706	C	C	C	C	C	C	C	C	C	C	Y	T	C	C	C	C	C	T	T	C	C	Y	C	C	C	T	C	C	T	C	C	C	C	C	C	C	Y	C	C	C	C	C	C	C	C	C	C
Gm01:33537897	1	33537897	T	T	T	T	T	T	T	T	T	T	T	T	T	T	T	T	T	T	T	T	T	T	T	T	T	C	T	T	T	T	T	T	T	T	T	T	Y	C	T	C	T	T	T	T	C	T	T
Gm01:33547736	1	33547736	G	G	G	G	G	G	G	G	G	G	G	G	G	G	G	G	G	G	G	G	G	G	G	G	G	A	G	G	G	G	G	G	G	G	G	G	R	A	G	A	G	G	G	G	A	G	G
Gm01:33562248	1	33562248	T	T	T	T	T	T	T	T	T	T	T	T	T	T	T	T	T	T	T	T	T	T	T	T	T	C	T	T	T	T	T	T	T	T	T	T	Y	C	T	C	T	T	T	T	C	T	T
Gm01:33562255	1	33562255	G	G	G	G	G	G	G	G	G	G	G	G	G	G	G	G	G	G	G	G	G	G	G	G	G	A	G	G	G	G	G	G	G	G	G	G	R	A	G	A	G	G	G	G	A	G	G
Gm01:33609041	1	33609041	A	A	A	A	A	A	A	A	A	A	A	A	A	A	A	A	A	A	A	A	A	A	A	A	A	A	A	A	A	A	A	A	A	A	A	A	A	G	A	A	A	A	A	A	G	A	A
Gm01:33615350	1	33615350	C	C	C	C	C	C	C	C	C	C	C	C	C	C	C	C	C	C	C	C	C	C	C	C	C	C	C	C	C	C	C	C	C	C	C	C	C	A	C	C	C	C	C	C	A	C	C
Gm01:33631783	1	33631783	T	T	T	T	T	T	T	T	T	T	T	T	T	T	T	T	T	T	T	Y	T	T	T	T	T	T	T	T	T	T	C	T	T	T	T	T	T	T	T	T	T	T	T	T	T	T	T
Gm01:33632186	1	33632186	C	C	C	C	C	C	C	C	C	C	C	C	C	C	C	C	C	C	C	C	C	C	C	C	C	C	C	C	C	C	C	C	C	C	C	C	C	A	C	C	C	C	C	C	A	C	C
Gm01:33698102	1	33698102	A	A	A	A	A	A	A	A	A	A	A	A	A	A	A	A	A	A	A	A	A	A	A	A	A	A	A	A	A	A	A	A	A	A	A	A	A	G	A	A	A	A	A	A	G	A	A
Gm01:33700831	1	33700831	C	C	C	C	C	C	C	C	C	C	C	C	C	C	C	C	C	C	C	C	C	C	C	C	C	C	C	C	C	C	C	C	C	C	C	C	C	T	C	C	C	C	C	C	T	C	C
Gm01:33701309	1	33701309	G	G	G	G	G	G	G	G	G	G	G	G	G	G	G	G	G	G	G	G	G	G	G	G	G	G	G	G	G	G	G	G	G	G	G	G	G	A	G	G	G	G	G	G	A	G	G
Gm01:33701319	1	33701319	T	T	T	T	T	T	T	T	T	T	T	T	T	T	T	T	T	T	T	T	T	T	T	T	T	T	T	T	T	T	T	T	T	T	T	T	T	G	T	T	T	T	T	T	G	T	T
Gm01:33701646	1	33701646	C	C	C	C	C	C	C	C	C	C	C	C	C	C	C	C	C	C	C	C	C	C	C	C	C	C	C	C	C	C	C	C	C	C	C	C	C	T	C	C	C	C	C	C	T	C	C
Gm01:33701654	1	33701654	C	C	C	C	C	C	C	C	C	C	C	C	C	C	C	C	C	C	C	C	C	C	C	C	C	C	C	C	C	C	C	C	C	C	C	C	C	A	C	C	C	C	C	C	A	C	C
Gm01:33744649	1	33744649	A	A	A	A	A	A	A	A	A	A	A	A	A	A	A	A	A	A	A	A	A	A	A	A	A	A	A	A	A	A	A	A	A	A	A	A	A	T	A	A	A	A	A	A	T	A	A
Gm01:33744990	1	33744990	T	T	T	T	T	T	T	T	T	T	T	T	T	T	T	T	T	T	T	T	T	T	T	T	T	T	T	T	T	T	T	T	T	T	T	T	T	C	T	T	T	T	T	T	C	T	T
Gm01:33775082	1	33775082	A	A	A	A	A	A	A	A	A	A	A	A	A	A	A	A	A	A	A	A	A	A	A	A	A	A	A	A	A	A	A	A	A	A	A	A	A	G	A	A	A	A	A	A	G	A	A
Gm01:33775095	1	33775095	T	T	T	T	T	T	T	T	T	T	K	G	K	T	T	T	T	T	T	T	T	T	T	T	T	T	T	T	T	T	T	T	T	T	T	T	T	T	T	T	T	T	G	T	T	T	T
Gm01:33775432	1	33775432	T	T	T	T	T	T	T	T	T	T	T	T	T	T	T	T	T	T	T	T	T	T	T	T	T	T	T	T	T	T	T	T	T	T	T	T	T	C	T	T	T	T	T	T	C	T	T
Gm01:33851737	1	33851737	A	A	A	A	C	A	A	C	A	A	A	A	A	A	A	C	A	C	A	A	A	A	A	A	A	C	A	A	C	A	C	A	A	A	A	C	M	C	C	C	A	A	A	A	C	A	A
Gm01:33852112	1	33852112	T	T	T	T	T	T	T	T	T	T	T	T	T	T	T	T	T	T	T	T	T	T	T	T	T	T	T	T	T	T	T	T	T	T	T	T	T	C	T	T	T	T	T	T	C	T	T
Gm01:33854575	1	33854575	A	A	A	A	A	A	A	A	A	A	A	A	A	A	A	A	A	A	A	A	A	A	A	A	A	A	A	A	A	A	A	A	A	A	A	A	A	G	A	A	A	A	A	A	G	A	A
Gm01:33864230	1	33864230	A	A	A	A	A	A	A	A	A	A	A	A	A	A	A	A	A	A	A	A	A	A	A	A	A	A	A	A	A	A	A	A	A	A	A	A	A	G	A	A	A	A	A	A	G	A	A
Gm01:33897088	1	33897088	G	G	G	G	A	G	G	G	G	G	G	G	G	G	G	G	G	A	G	G	G	G	G	G	G	G	G	G	G	G	A	G	G	G	G	A	A	G	A	A	G	G	A	A	A	G	G
Gm01:33897095	1	33897095	C	A	C	A	C	C	A	C	A	C	A	C	A	A	C	C	A	C	A	A	A	C	A	A	A	A	A	C	C	A	C	C	A	C	A	C	C	A	C	C	A	C	C	C	C	A	A
Gm01:33960650	1	33960650	T	T	T	T	T	T	T	T	T	T	T	T	T	T	T	T	T	T	T	T	T	T	T	T	T	T	T	T	T	T	T	T	T	T	T	T	T	A	T	T	T	T	T	T	A	T	T
Gm01:34044445	1	34044445	A	A	A	A	A	G	A	A	A	A	R	A	A	A	A	A	A	A	A	A	A	A	A	A	A	A	A	G	A	A	A	A	G	A	A	A	A	A	A	A	A	A	A	A	A	A	A
Gm01:34044966	1	34044966	C	C	C	C	C	C	C	C	C	C	C	C	C	C	C	C	C	C	C	C	C	C	C	C	C	T	C	C	C	C	C	C	C	C	C	C	C	T	C	T	C	C	C	C	T	C	C
Gm01:34044979	1	34044979	T	T	T	T	T	T	T	T	T	T	T	T	T	T	T	T	T	T	T	T	T	T	T	T	T	G	T	T	T	T	T	T	T	T	T	T	T	G	T	G	T	T	T	T	G	T	T
Gm01:34045391	1	34045391	A	A	A	A	A	A	A	A	A	A	A	A	A	A	A	A	A	A	A	A	A	A	A	A	A	G	A	A	A	A	A	A	A	A	A	A	A	G	A	G	A	A	A	A	G	A	A
Gm01:34090539	1	34090539	C	C	C	C	C	C	C	C	C	C	C	C	C	C	C	T	C	C	C	C	C	C	C	C	C	C	C	C	C	C	C	C	C	C	C	C	C	C	C	C	C	C	C	C	C	C	C
Gm01:34144932	1	34144932	C	C	C	C	C	A	C	C	C	C	C	C	C	C	M	C	C	C	C	C	C	C	C	C	C	A	C	C	C	C	C	C	C	C	C	C	C	C	C	M	C	C	C	A	C	C	C
Gm01:34145328	1	34145328	T	T	T	T	T	T	T	T	T	T	T	T	T	T	K	T	T	T	T	T	T	T	T	T	K	T	T	T	G	G	T	T	T	T	T	T	T	T	T	T	T	K	T	T	T	T	T
Gm01:34214658	1	34214658	C	C	C	C	T	C	C	T	C	C	C	C	C	C	C	T	C	T	C	C	C	Y	C	C	C	C	C	C	T	C	C	C	C	C	C	C	C	C	T	C	C	C	C	C	C	C	C
Gm01:34233704	1	34233704	A	A	A	A	G	A	A	G	A	A	A	A	A	A	A	G	A	G	A	A	A	A	A	A	A	A	A	A	G	A	A	A	A	A	A	A	A	A	G	A	A	A	A	A	A	A	A
Gm01:34250491	1	34250491	G	T	T	T	T	T	T	K	T	T	T	T	T	T	T	T	T	T	T	T	T	T	T	T	T	T	T	T	T	G	T	T	T	K	T	T	T	T	T	T	T	T	T	T	T	T	T
Gm01:34278292	1	34278292	T	T	T	T	T	T	T	T	T	T	C	T	T	T	T	T	T	T	T	T	Y	T	T	T	T	T	T	T	T	T	T	T	T	T	Y	T	T	T	T	T	T	T	T	T	T	T	Y
Gm01:34313694	1	34313694	A	A	A	A	R	G	A	A	A	A	A	A	A	A	R	A	A	R	A	A	A	A	A	A	R	A	A	A	R	R	A	A	G	A	A	A	A	A	A	A	A	A	R	A	A	A	A
Gm01:34314070	1	34314070	T	T	T	T	T	T	T	T	G	K	K	T	T	T	T	K	T	T	T	T	T	T	T	T	T	T	K	T	T	T	T	T	T	K	T	T	T	T	G	T	T	T	T	T	T	T	T
Gm01:34323249	1	34323249	A	A	A	A	T	A	A	A	A	A	A	A	A	A	A	T	A	T	A	A	A	A	A	A	A	A	A	A	T	A	T	A	A	A	A	A	A	A	T	A	A	A	A	A	A	A	A
Gm01:34332756	1	34332756	A	A	A	A	A	A	A	A	A	A	A	A	A	A	A	A	A	A	A	A	A	A	A	A	A	A	A	A	A	A	A	M	A	A	M	A	A	A	A	A	A	C	A	A	A	A	A
Gm01:34346335	1	34346335	C	C	C	C	C	C	C	C	C	C	C	M	C	C	C	C	C	C	M	C	C	C	C	C	C	C	C	C	C	C	C	C	M	M	C	A	C	C	C	C	C	C	C	C	C	C	C
Gm01:34444621	1	34444621	G	T	T	T	G	T	T	G	T	T	T	T	T	T	T	G	T	T	G	G	T	T	T	T	G	T	T	T	G	T	G	T	T	T	T	G	G	T	G	G	T	T	T	T	T	G	T
Gm01:34482255	1	34482255	C	C	C	C	C	C	M	C	C	C	C	C	C	C	C	C	C	C	C	C	M	A	C	C	C	C	C	C	A	C	C	C	C	C	C	C	C	C	C	C	C	C	C	C	A	C	C
Gm01:34490173	1	34490173	T	T	T	T	T	T	T	K	T	T	T	T	T	T	T	T	T	T	T	K	K	K	T	T	T	K	T	T	T	T	T	T	T	K	T	T	T	T	T	T	T	T	T	T	T	T	T
Gm01:34545219	1	34545219	G	G	G	G	G	G	G	G	G	G	G	G	G	G	G	G	G	G	G	G	G	G	G	G	G	G	G	G	G	G	G	G	G	G	G	G	G	A	G	G	G	G	G	G	A	G	G
Gm01:34563479	1	34563479	C	C	C	C	C	C	C	C	C	C	C	C	C	C	C	C	C	T	C	C	C	C	C	T	C	C	C	C	T	C	T	C	C	C	C	C	C	C	T	C	C	C	C	C	C	C	C
Gm01:34598142	1	34598142	T	T	T	T	T	T	T	T	T	T	T	T	T	T	T	T	T	K	T	T	T	T	T	T	T	T	T	T	T	T	T	T	T	T	G	T	T	T	T	T	T	G	T	T	T	G	T
Gm01:34598143	1	34598143	G	G	G	G	G	G	G	G	G	A	A	G	R	G	G	G	A	G	G	G	G	G	G	G	G	G	G	G	G	G	G	A	A	G	A	G	G	G	G	G	G	G	A	G	G	G	G
Gm01:34598155	1	34598155	C	C	C	C	C	C	C	C	C	T	T	C	Y	C	C	C	T	C	C	C	C	C	C	C	C	C	C	C	C	C	C	T	T	C	T	C	C	C	C	C	C	C	T	C	C	C	C
Gm01:34678248	1	34678248	C	M	C	M	C	C	C	C	C	C	C	C	C	C	A	C	C	C	C	C	C	C	C	A	C	C	C	C	M	C	A	C	C	M	C	C	A	C	C	C	C	C	C	C	C	C	C
Gm01:34709845	1	34709845	T	T	T	T	G	T	T	G	T	T	T	T	T	T	T	G	T	G	T	T	T	T	T	T	T	G	T	T	G	T	G	T	T	T	T	T	K	T	G	G	T	T	T	T	T	T	T
Gm01:34743152	1	34743152	C	C	C	C	C	C	C	C	C	C	C	C	C	C	C	C	C	C	C	C	C	C	C	G	C	C	C	C	C	C	C	C	C	C	G	C	G	C	C	C	C	G	C	C	C	C	C
Gm01:34756384	1	34756384	G	G	G	G	A	G	G	A	G	G	G	G	G	G	G	A	G	A	G	G	G	G	G	G	G	G	G	G	A	G	A	G	G	G	G	G	G	G	A	G	G	G	G	G	G	G	G
Gm01:35016685	1	35016685	A	A	A	A	A	A	R	G	R	A	R	A	A	A	A	A	R	A	A	A	A	G	A	A	A	A	R	A	A	A	A	G	A	A	G	R	A	G	A	A	A	A	A	A	A	A	A
Gm01:35016954	1	35016954	T	T	T	T	T	T	T	G	T	T	T	T	T	T	T	T	T	K	T	T	T	G	T	T	T	K	T	T	K	T	T	T	T	T	T	T	T	T	T	T	G	T	T	T	T	T	T
Gm01:35016959	1	35016959	T	T	T	T	T	T	T	T	K	T	T	T	T	T	T	T	T	T	T	T	T	T	T	T	T	T	T	T	T	T	T	T	T	T	T	T	T	K	T	T	G	T	T	T	T	T	T
Gm01:35032944	1	35032944	A	A	A	A	A	A	A	A	A	A	A	A	A	A	A	A	A	A	A	A	A	A	A	A	M	A	A	A	A	A	M	A	A	A	A	A	A	C	A	A	A	A	C	A	A	A	M
Gm01:35045519	1	35045519	T	G	G	G	G	G	G	T	G	G	G	G	G	G	G	T	G	G	G	G	G	G	G	G	G	G	G	G	T	G	G	G	G	G	G	G	G	G	T	G	G	G	K	G	G	K	G
Gm01:35050811	1	35050811	T	T	T	T	T	T	T	T	T	T	T	T	T	T	G	K	T	K	T	T	T	T	T	T	G	T	T	T	T	K	T	T	T	T	T	T	T	T	G	T	T	T	T	T	T	T	G
Gm01:35110933	1	35110933	T	T	T	G	T	T	T	T	T	T	T	T	T	T	K	T	T	T	T	K	T	T	T	T	T	T	T	T	T	K	T	T	T	G	T	T	T	K	T	T	T	T	K	T	T	T	T
Gm01:35111251	1	35111251	T	G	G	G	G	G	G	G	G	G	G	G	G	G	G	G	G	G	G	G	G	G	G	G	G	G	G	G	T	K	G	G	G	G	G	G	G	G	G	T	G	G	G	T	G	T	G
Gm01:35161718	1	35161718	A	A	A	A	A	A	A	A	A	A	A	A	A	A	A	A	A	A	A	A	A	A	A	T	T	A	A	A	A	A	T	W	A	A	A	W	A	A	A	T	A	A	A	A	W	A	A
Gm01:35269644	1	35269644	A	M	A	A	A	A	A	A	A	A	A	A	A	A	A	A	A	A	A	A	A	A	A	A	M	A	A	A	A	A	A	A	A	A	A	A	A	A	A	A	A	A	A	A	A	A	A
Gm01:35274315	1	35274315	G	G	G	G	A	G	G	A	G	G	G	G	G	G	G	A	G	A	G	G	G	G	G	G	G	A	G	G	A	G	A	G	G	G	G	A	G	A	A	A	G	G	G	G	A	G	G
Gm01:35280516	1	35280516	T	T	T	T	T	T	T	T	T	T	T	T	T	T	T	T	T	T	T	T	T	T	T	T	T	T	T	T	K	T	T	T	T	T	T	T	T	T	T	T	T	T	T	T	T	T	T
Gm01:35280529	1	35280529	G	G	S	G	G	G	G	G	G	G	G	G	G	G	G	G	G	G	G	G	G	G	G	G	S	G	G	G	G	G	S	G	G	G	G	G	S	G	G	G	G	G	G	G	G	G	G
Gm01:35312870	1	35312870	G	G	G	G	T	G	G	T	G	G	G	G	G	G	G	T	G	K	G	G	G	G	G	G	G	G	G	G	T	G	T	G	G	G	G	T	G	T	T	G	G	G	G	G	T	G	G
Gm01:35321708	1	35321708	C	C	C	C	T	C	C	T	C	C	C	C	C	C	C	T	C	T	C	C	C	C	C	C	C	C	C	C	T	C	T	C	C	C	C	C	C	C	T	C	C	C	C	C	C	C	C
Gm01:35341847	1	35341847	C	C	C	C	T	C	C	T	C	C	C	C	C	C	C	T	C	T	C	C	C	C	C	C	C	C	C	C	T	C	T	C	C	C	C	C	C	T	T	C	C	C	C	C	T	C	C
Gm01:35342159	1	35342159	A	A	A	A	C	A	A	C	A	A	A	A	A	A	A	C	A	C	A	A	A	A	A	A	A	C	A	A	C	A	C	A	A	A	A	A	A	C	C	C	A	A	A	A	C	A	A
Gm01:35406062	1	35406062	T	T	T	T	C	T	T	C	T	T	T	T	T	T	T	C	T	C	T	T	T	T	T	T	T	T	T	T	C	T	C	T	T	T	T	T	T	C	C	T	T	T	T	T	C	T	T
Gm01:35406496	1	35406496	G	G	G	G	A	G	G	A	G	G	G	G	G	G	G	A	G	A	G	G	G	G	G	G	G	G	G	G	A	G	A	G	G	G	G	G	G	A	A	G	G	G	G	G	A	G	G
Gm01:35411432	1	35411432	T	T	T	T	G	T	T	G	T	T	T	T	T	T	T	G	T	G	T	T	T	T	T	T	T	G	T	T	G	T	G	T	T	T	T	T	G	G	G	G	T	T	T	T	G	T	T
Gm01:35414220	1	35414220	G	G	G	G	A	G	G	A	G	G	G	G	G	G	G	A	G	A	G	G	G	G	G	G	G	G	G	A	A	G	A	G	G	G	G	G	G	G	A	G	G	G	G	G	G	G	G
Gm01:35414257	1	35414257	G	K	G	G	G	G	G	G	G	G	G	G	G	G	G	G	G	G	G	G	K	G	K	G	K	G	G	G	G	G	G	G	G	T	G	G	G	G	G	G	G	G	G	G	G	G	G
Gm01:35415464	1	35415464	A	A	A	A	C	A	A	C	A	A	A	A	A	A	A	C	A	C	A	A	A	A	A	A	A	A	A	A	C	A	C	C	A	A	A	A	M	C	C	A	A	A	A	A	C	A	A
Gm01:35452673	1	35452673	G	G	G	G	A	G	G	A	G	G	G	G	G	G	G	A	G	R	G	G	G	G	G	G	G	G	G	G	A	G	A	G	G	G	G	G	G	G	A	G	G	G	G	G	G	G	G
Gm01:35628056	1	35628056	C	A	A	A	C	C	C	C	C	A	C	C	C	C	C	C	C	C	C	C	C	C	C	A	M	C	C	C	C	C	C	C	C	C	C	C	C	C	C	C	C	C	M	C	C	A	C
Gm01:35628064	1	35628064	A	A	A	G	A	A	G	A	G	A	A	A	A	A	A	A	A	A	A	A	A	A	A	A	R	A	A	A	A	A	A	A	A	R	A	A	A	A	A	A	A	A	R	G	A	A	A
Gm01:35635428	1	35635428	A	A	A	A	G	A	A	G	A	A	A	A	A	G	A	G	A	G	A	A	A	A	A	A	A	G	A	A	G	A	G	A	A	A	A	G	A	G	G	G	A	A	A	A	G	A	A
Gm01:35655284	1	35655284	A	A	A	A	G	A	A	G	A	A	A	G	A	G	A	G	A	G	A	A	A	A	A	A	A	A	A	A	G	A	G	A	A	A	A	G	A	G	G	A	A	A	A	A	G	A	A
Gm01:35824487	1	35824487	C	C	M	C	C	C	M	C	M	C	M	C	C	C	C	C	C	M	C	C	C	C	M	C	C	M	C	C	C	C	M	C	C	C	C	C	M	C	C	C	M	C	C	C	C	M	C
Gm01:36006656	1	36006656	A	A	A	A	C	A	A	C	A	A	A	A	A	A	M	C	A	C	A	A	A	A	A	A	A	C	A	A	C	A	C	A	A	A	A	C	M	A	C	C	A	A	A	A	A	A	A
Gm01:36006991	1	36006991	G	G	G	G	A	R	G	A	G	G	G	G	G	G	R	A	G	A	G	G	G	G	G	G	G	A	G	G	A	G	A	G	G	G	G	A	G	G	A	G	G	G	G	G	G	G	G
Gm01:36047970	1	36047970	T	T	T	T	C	T	T	C	T	T	T	T	T	T	T	C	T	C	T	T	T	T	T	T	T	C	T	T	C	T	C	T	T	T	T	C	Y	T	C	C	T	T	T	T	T	T	T
Gm01:36048309	1	36048309	A	A	A	A	A	A	A	A	A	A	A	A	A	A	A	A	A	A	A	A	A	A	A	G	A	A	A	A	A	A	A	A	A	A	G	A	R	A	A	A	A	G	A	A	A	A	G
Gm01:36053212	1	36053212	G	G	G	G	A	G	G	A	G	G	G	G	G	G	G	A	G	A	G	G	G	G	G	G	G	A	G	G	A	G	A	G	G	G	G	A	G	G	A	A	G	G	G	G	G	G	G
Gm01:36338219	1	36338219	A	A	A	A	M	A	A	A	A	A	C	A	A	M	A	A	A	M	A	A	A	A	A	A	A	A	C	A	A	A	A	M	A	A	A	A	A	A	M	A	A	A	A	A	A	C	A
Gm01:36492421	1	36492421	A	A	A	A	A	A	C	C	A	A	A	A	C	A	A	A	A	A	A	A	A	A	A	A	A	A	A	A	A	C	A	A	A	A	C	A	A	A	A	A	A	A	A	A	C	A	A
Gm01:36588488	1	36588488	T	T	T	T	T	T	T	T	T	T	T	T	T	T	T	T	G	T	K	K	T	T	T	T	T	T	T	T	T	K	T	T	T	T	G	T	T	T	T	T	T	T	T	T	T	T	G
Gm01:36831261	1	36831261	T	T	T	T	T	T	T	K	T	T	T	T	K	T	T	T	T	T	T	K	T	T	T	T	T	T	T	T	K	T	T	K	T	T	T	T	T	T	G	T	T	T	T	T	T	T	T
Gm01:36889020	1	36889020	A	A	A	A	A	A	A	A	A	A	R	A	A	A	A	A	A	A	A	A	A	A	A	A	A	A	A	A	R	G	A	A	A	A	A	A	A	A	A	R	A	R	A	A	A	A	A
Gm01:37100272	1	37100272	T	T	T	T	C	T	T	C	T	T	T	T	T	T	T	C	T	C	T	T	T	T	T	C	T	C	T	T	C	T	C	C	T	T	T	C	T	T	C	C	T	T	T	T	T	T	T
Gm01:37140261	1	37140261	C	C	C	C	T	C	C	T	C	C	C	C	C	C	C	T	C	T	C	C	C	C	C	C	C	T	C	C	T	C	T	T	C	C	C	T	C	C	T	T	C	C	C	C	C	C	Y
Gm01:37195968	1	37195968	G	G	G	G	A	G	G	A	G	G	G	G	G	G	G	A	G	A	G	G	G	G	G	G	G	A	G	G	A	G	A	A	G	G	G	A	G	G	A	A	G	G	G	G	G	G	G
Gm01:37239582	1	37239582	T	T	T	T	G	T	T	G	T	T	T	T	T	T	T	G	T	G	T	T	T	T	T	T	T	G	T	T	G	T	G	G	T	T	T	G	T	G	G	G	T	T	T	T	T	T	T
Gm01:37299013	1	37299013	C	C	C	G	C	C	C	C	C	S	G	S	C	C	C	C	S	S	C	S	C	C	C	C	C	C	S	C	C	C	C	C	C	C	C	C	C	C	C	C	G	C	C	C	C	C	C
Gm01:37299018	1	37299018	C	C	C	C	C	C	C	C	C	C	C	C	C	C	C	C	C	M	M	C	C	M	C	C	A	C	C	C	C	C	C	C	C	C	C	C	C	C	C	A	C	C	C	C	M	C	M
Gm01:37300438	1	37300438	C	C	C	C	T	C	C	T	C	C	C	C	C	C	C	T	C	T	C	C	C	C	C	C	C	T	C	C	T	C	T	T	C	C	C	T	C	T	T	T	C	C	C	C	C	C	C
Gm01:37300844	1	37300844	A	A	A	A	G	A	A	G	A	A	A	A	A	A	A	G	A	G	A	A	A	A	A	A	A	G	A	A	G	A	G	G	A	A	A	G	A	G	G	G	A	A	A	A	A	A	A
Gm01:37300876	1	37300876	A	A	A	A	G	A	A	G	A	A	A	A	A	A	A	G	A	G	A	A	A	A	A	A	A	G	A	A	G	A	G	G	A	A	A	G	A	G	G	G	A	A	A	A	A	A	A
Gm01:37303524	1	37303524	G	G	G	G	A	G	G	A	G	G	G	G	G	G	G	A	G	A	G	G	G	G	G	G	G	A	G	G	A	G	A	A	G	G	G	A	G	A	A	A	G	G	G	G	G	G	G
Gm01:37374452	1	37374452	T	T	T	T	C	T	T	Y	T	T	C	T	T	T	T	C	C	C	T	T	T	T	T	T	T	C	T	T	C	T	C	C	T	T	T	C	Y	C	C	C	T	T	T	T	T	T	T
Gm01:37374456	1	37374456	A	M	A	A	C	A	A	M	A	A	C	A	A	A	A	C	C	C	A	A	A	A	A	A	A	C	A	A	C	A	C	C	A	A	A	C	M	C	C	C	A	A	A	A	A	A	A
Gm01:37374881	1	37374881	G	G	G	G	A	G	G	A	G	G	A	G	G	G	G	A	A	A	G	G	G	G	G	G	G	A	G	G	A	G	A	A	G	G	G	A	R	A	A	A	G	G	G	G	G	G	G
Gm01:37374889	1	37374889	A	A	A	A	G	A	A	G	A	A	G	A	A	A	A	G	G	G	A	G	A	A	A	A	A	G	A	A	G	A	G	G	A	A	A	G	R	G	G	G	A	A	A	A	A	A	A
Gm01:37379582	1	37379582	A	A	A	A	C	A	A	C	A	A	C	A	A	A	A	C	C	C	A	A	A	A	A	A	A	C	A	A	C	A	C	C	A	A	A	C	A	C	C	C	A	A	A	A	A	A	A
Gm01:37400658	1	37400658	G	G	G	G	A	G	G	A	G	G	A	G	G	G	G	A	A	A	G	G	G	G	G	G	G	A	G	G	A	G	A	A	G	G	G	A	R	A	A	A	G	G	R	G	G	G	G
Gm01:37433374	1	37433374	C	C	T	C	T	C	C	T	C	C	T	T	T	C	C	T	T	T	C	C	C	C	C	C	C	T	C	C	T	C	T	T	C	C	T	T	C	T	T	T	C	C	C	C	C	C	C
Gm01:37433414	1	37433414	C	C	G	C	C	C	C	C	C	C	C	G	G	C	C	C	C	C	C	C	C	C	C	C	C	C	C	C	C	C	C	C	C	C	G	C	C	C	C	C	C	C	C	C	C	C	C
Gm01:37433415	1	37433415	G	G	G	G	G	G	G	G	G	G	G	G	G	G	G	G	G	G	G	G	G	G	C	C	G	G	G	G	G	C	G	G	G	G	G	G	G	G	G	G	G	G	G	G	G	G	G
Gm01:37484133	1	37484133	C	C	C	C	A	C	C	A	C	C	A	C	C	C	C	A	A	A	C	C	C	C	C	C	C	A	C	C	A	C	A	A	C	C	C	A	M	A	A	A	C	C	C	C	C	C	C
Gm01:37539784	1	37539784	T	T	T	T	T	T	T	T	T	T	T	T	Y	T	Y	T	T	T	T	T	T	T	T	T	T	T	T	T	T	T	T	T	T	T	T	T	T	T	T	T	Y	T	T	T	T	T	T
Gm01:37606953	1	37606953	G	A	G	G	G	G	G	G	G	G	G	G	G	G	G	G	G	A	R	G	A	G	G	R	G	G	G	R	G	G	R	G	G	G	G	R	G	G	G	G	G	G	G	G	A	G	R
Gm01:37660008	1	37660008	T	T	T	T	C	T	T	C	T	T	C	T	T	T	T	C	C	C	T	T	T	T	T	T	T	C	T	T	C	T	C	C	T	T	T	C	T	C	C	C	T	T	T	T	T	T	T
Gm01:37683982	1	37683982	C	C	C	C	T	C	C	T	C	C	T	C	C	C	C	T	T	T	C	C	C	C	C	C	C	T	C	C	T	C	T	T	C	C	C	T	C	T	T	T	C	C	C	C	C	C	C
Gm01:37734964	1	37734964	T	T	T	T	C	T	T	C	T	T	C	T	T	T	T	C	C	C	T	T	T	T	T	T	T	C	T	T	C	T	C	C	T	T	T	C	T	C	C	C	T	T	T	T	T	T	T
Gm01:37734998	1	37734998	A	A	A	A	A	A	A	A	A	A	C	A	M	A	M	A	A	A	A	A	A	A	A	A	M	M	A	A	A	A	C	A	A	A	A	A	A	M	A	M	A	A	A	A	A	M	A
Gm01:37735000	1	37735000	T	T	T	T	T	T	T	T	T	T	T	T	T	Y	T	T	T	Y	T	T	T	T	Y	Y	T	T	C	T	T	T	T	T	T	T	T	Y	T	Y	T	T	T	T	T	T	T	T	T
Gm01:37743143	1	37743143	C	C	C	C	T	C	C	T	C	C	T	C	C	C	C	T	T	T	C	C	C	C	C	C	C	T	C	C	T	C	T	T	C	C	C	T	C	T	T	T	C	C	C	C	C	C	C
Gm01:37774814	1	37774814	T	T	T	T	Y	T	T	C	T	T	C	T	T	T	T	C	C	C	T	T	T	T	T	T	T	C	T	T	C	T	C	C	T	T	T	C	Y	C	C	C	T	T	T	T	T	T	T
Gm01:37775135	1	37775135	C	C	C	C	T	C	C	T	C	C	T	C	C	C	C	T	T	T	C	C	C	C	C	C	C	T	C	C	T	C	T	T	C	C	C	T	C	T	T	T	C	C	C	C	C	C	C
Gm01:37779900	1	37779900	G	G	G	G	A	G	G	A	G	G	A	G	G	G	G	A	A	A	G	G	G	G	G	G	G	A	G	G	A	G	A	A	G	G	G	A	G	A	A	A	G	G	G	G	G	G	G
Gm01:37781341	1	37781341	C	C	C	C	T	C	C	T	C	C	T	C	C	C	C	T	T	T	C	C	C	C	C	C	C	T	C	C	T	C	T	T	C	C	C	T	C	T	T	T	C	C	C	C	C	C	C
Gm01:37965063	1	37965063	T	T	T	T	T	T	T	T	T	T	K	T	T	T	T	T	G	T	T	T	K	T	T	K	T	T	T	T	T	T	T	K	T	K	T	T	T	T	T	T	T	T	T	T	T	T	K
Gm01:37991278	1	37991278	T	T	T	T	T	T	T	T	T	T	T	K	T	G	T	T	T	T	G	T	T	T	T	T	T	T	T	T	T	T	T	T	T	T	T	T	T	T	T	T	T	T	T	T	T	T	T
Gm01:38012302	1	38012302	T	T	T	T	T	T	T	T	T	T	T	T	T	T	T	T	T	T	K	G	T	T	T	T	T	T	T	T	T	T	T	T	T	T	K	T	G	T	T	G	T	T	T	T	T	T	T
Gm01:38106354	1	38106354	A	A	A	A	G	A	A	G	A	G	G	G	A	A	A	G	G	A	A	A	A	G	A	A	G	A	A	A	G	A	G	G	A	A	A	A	A	A	G	A	A	A	A	A	A	A	A
Gm01:38108686	1	38108686	C	Y	Y	C	T	C	C	T	C	T	T	T	C	C	C	T	T	C	C	T	C	T	C	C	T	C	C	C	T	C	T	T	C	C	C	Y	C	C	T	C	C	Y	C	C	C	C	C
Gm01:38109056	1	38109056	T	T	T	T	C	T	T	C	T	C	C	C	T	T	T	C	C	T	T	C	T	C	T	T	C	C	T	T	C	T	C	C	T	T	T	Y	T	C	C	C	T	T	T	T	C	T	T
Gm01:38109068	1	38109068	G	G	G	G	A	G	R	A	G	A	A	A	G	G	G	A	A	G	G	A	G	A	G	G	A	G	G	G	A	G	A	A	G	G	G	R	G	G	A	G	G	G	G	G	G	G	G
Gm01:38110996	1	38110996	T	T	T	T	T	T	T	T	T	T	T	T	T	T	T	T	T	T	T	T	T	T	T	T	T	A	T	T	T	T	T	T	T	T	T	T	W	A	T	A	T	W	T	T	A	T	T
Gm01:38111370	1	38111370	G	G	G	G	A	G	G	A	G	A	A	A	G	G	G	A	A	G	G	A	G	A	G	G	A	G	G	G	A	G	A	A	G	G	G	G	G	G	A	G	G	G	G	G	G	G	G
Gm01:38150820	1	38150820	C	C	C	C	C	C	C	C	C	C	C	C	C	C	C	C	C	C	C	C	C	C	C	C	C	T	C	C	C	C	C	C	C	C	C	C	T	T	C	T	C	C	C	C	T	C	C
Gm01:38156685	1	38156685	T	T	T	T	C	T	T	C	T	C	C	C	T	T	T	C	C	T	T	T	T	C	T	T	C	T	T	T	C	T	C	C	T	T	T	T	T	T	C	T	T	T	T	T	T	T	T
Gm01:38170127	1	38170127	T	T	T	T	T	T	T	T	T	T	T	T	T	T	T	T	T	T	T	T	T	T	T	T	T	C	T	T	T	T	T	T	T	T	T	T	C	C	T	C	T	T	T	T	C	T	T
Gm01:38190884	1	38190884	G	G	G	G	G	G	G	G	G	G	G	G	G	G	G	G	G	G	G	G	G	G	G	G	G	C	G	G	G	G	G	G	G	G	G	G	C	C	G	C	G	G	G	G	C	G	G
Gm01:38219893	1	38219893	T	T	T	T	C	T	T	C	T	C	C	C	T	T	T	C	C	T	T	Y	T	C	T	T	C	T	T	T	C	T	C	C	T	T	T	T	C	T	C	C	T	T	T	T	C	T	T
Gm01:38256813	1	38256813	G	G	K	G	G	G	G	G	G	G	G	G	G	G	G	K	G	G	G	K	G	G	G	K	G	G	G	G	G	G	G	K	G	G	G	G	G	T	G	G	G	G	G	G	T	G	G
Gm01:38299033	1	38299033	G	G	G	G	G	G	G	G	G	G	R	G	G	G	G	G	G	G	G	G	G	G	G	G	G	A	G	G	G	G	G	G	G	G	G	G	G	A	G	A	G	G	G	G	A	G	G
Gm01:38301560	1	38301560	T	K	T	T	K	T	T	K	T	T	T	T	T	T	T	T	T	T	G	T	T	T	T	T	T	T	T	T	T	K	T	T	T	T	T	K	T	T	T	T	T	T	T	T	T	T	T
Gm01:38321289	1	38321289	A	A	A	A	A	A	A	A	A	A	A	A	A	A	A	A	A	A	A	A	A	A	A	A	A	C	A	A	A	A	A	C	A	A	A	A	M	C	A	C	A	A	A	A	C	A	A
Gm01:38321290	1	38321290	C	C	C	C	C	C	C	C	C	C	C	C	C	C	C	C	C	C	C	C	C	C	C	C	C	A	C	C	C	C	C	C	C	C	C	C	M	A	C	A	C	C	C	C	A	C	C
Gm01:38321292	1	38321292	A	A	A	A	A	A	A	A	A	A	A	A	A	A	A	A	A	A	A	A	A	A	A	A	A	C	A	A	A	A	A	A	A	A	A	A	M	C	A	C	A	A	A	A	C	A	A
Gm01:38337423	1	38337423	T	C	C	T	C	T	T	C	T	C	C	C	T	T	T	C	C	T	T	C	C	C	T	T	C	T	T	T	C	T	C	C	T	T	T	C	Y	T	C	T	T	T	T	T	T	T	T
Gm01:38437508	1	38437508	C	C	C	C	A	C	C	A	C	A	A	A	C	C	C	A	A	C	C	C	C	A	C	C	A	A	C	C	A	C	A	A	C	C	C	A	M	A	A	A	C	C	C	C	A	C	C
Gm01:38447005	1	38447005	G	G	G	G	T	T	G	T	G	T	T	T	G	G	G	T	T	G	G	T	T	T	G	G	T	G	G	G	T	T	T	T	G	G	G	G	G	G	T	K	G	T	G	G	G	G	G
Gm01:38467255	1	38467255	C	C	C	C	T	C	C	T	C	T	T	T	C	C	C	T	T	C	C	Y	C	T	C	C	T	C	C	C	T	C	T	T	C	C	C	C	C	C	T	C	C	C	C	C	C	C	C
Gm01:38501883	1	38501883	A	A	A	A	C	A	A	C	A	C	C	C	A	A	A	C	C	A	A	M	A	C	A	A	C	C	A	A	C	A	C	C	A	A	A	A	M	M	C	C	A	A	A	A	C	A	A
Gm01:38511351	1	38511351	T	T	T	T	C	T	T	C	T	C	C	C	T	T	T	C	C	T	T	Y	T	C	T	T	C	C	T	T	C	T	C	C	T	T	T	C	C	C	C	C	T	T	T	T	C	T	T
Gm01:38511370	1	38511370	C	A	M	A	A	A	A	A	A	A	M	A	A	A	A	M	A	A	A	M	A	A	A	A	M	A	A	A	M	A	A	A	A	A	A	A	A	A	A	A	A	A	A	M	A	A	A
Gm01:38533771	1	38533771	C	C	C	C	C	C	C	C	C	C	C	C	C	C	C	C	C	C	C	C	M	C	C	C	C	C	C	C	C	C	C	C	C	C	A	C	C	C	C	C	C	C	C	C	C	C	C
Gm01:38537781	1	38537781	G	G	G	G	C	G	G	C	G	C	C	C	G	G	G	C	C	G	G	G	G	C	G	G	C	G	G	G	C	G	C	C	G	G	G	G	G	G	C	G	G	G	G	G	G	G	G
Gm01:38556437	1	38556437	C	C	C	C	C	C	C	C	C	C	C	C	C	C	C	C	C	C	C	C	C	C	C	C	C	G	C	C	C	C	C	C	C	C	C	C	S	G	C	G	C	C	C	C	G	C	C
Gm01:38556801	1	38556801	A	A	A	A	A	A	R	A	A	A	A	A	A	A	A	A	A	A	A	A	R	A	A	A	A	G	A	R	R	A	R	A	A	R	A	A	R	G	A	G	A	A	A	A	G	A	A
Gm01:38556820	1	38556820	T	T	T	T	T	T	T	T	T	T	T	T	T	T	T	T	T	T	T	T	T	T	T	T	T	C	T	T	T	T	T	T	T	T	T	T	Y	C	T	C	T	T	T	T	C	T	T
Gm01:38568725	1	38568725	C	C	C	C	T	C	C	T	C	T	T	T	C	C	C	T	T	C	C	Y	C	T	C	C	T	C	C	C	T	C	T	T	C	C	C	C	C	C	T	C	C	C	C	C	C	C	C
Gm01:38673752	1	38673752	T	T	T	T	T	T	T	T	T	T	T	T	T	T	T	T	T	T	T	T	T	T	T	T	T	G	K	T	T	T	T	T	T	T	T	T	T	G	T	G	T	T	T	T	G	T	T
Gm01:38701227	1	38701227	A	A	A	A	A	A	C	A	A	A	C	A	A	A	A	A	A	A	A	M	A	A	A	A	A	A	A	A	A	A	C	A	A	M	A	A	A	C	A	A	A	A	A	A	A	A	A
Gm01:38701621	1	38701621	C	C	C	C	C	C	C	T	C	C	T	C	C	C	C	T	T	C	C	C	T	T	C	C	T	C	C	C	T	C	T	Y	C	C	C	T	C	C	Y	C	C	C	C	C	C	C	C
Gm01:38701623	1	38701623	G	G	G	G	G	G	G	G	G	G	G	G	G	G	G	G	G	G	G	G	G	G	G	G	G	G	G	G	G	G	G	G	A	G	A	G	G	G	G	G	G	G	G	A	G	G	G
Gm01:38742920	1	38742920	C	C	C	C	C	C	C	C	C	M	C	C	C	C	C	C	C	C	M	C	C	C	C	C	M	M	M	M	M	C	M	C	M	C	C	C	C	C	C	C	C	C	C	C	C	C	C
Gm01:38742930	1	38742930	Y	C	C	C	C	C	C	C	T	C	C	C	C	C	T	C	C	C	C	C	C	C	C	C	Y	C	Y	C	C	C	C	C	C	C	C	C	C	Y	T	C	C	C	C	C	C	C	C
Gm01:38746306	1	38746306	T	T	T	T	T	T	T	G	T	T	T	T	T	G	G	K	G	T	T	T	T	K	T	T	T	T	G	T	T	T	T	T	T	T	T	T	T	T	T	T	T	K	T	T	G	T	G
Gm01:38746321	1	38746321	A	A	A	A	A	A	A	G	A	A	A	A	A	G	G	R	G	A	A	A	A	R	A	A	A	A	G	A	A	A	A	A	A	A	A	A	A	A	A	A	A	R	A	A	G	A	G
Gm01:38746336	1	38746336	A	R	A	A	A	A	A	A	A	A	A	G	A	A	A	R	A	A	A	R	A	A	R	A	A	A	A	A	A	A	A	A	A	A	A	G	A	R	A	G	A	A	A	A	A	A	A
Gm01:38764278	1	38764278	C	C	C	C	T	C	C	T	C	T	T	T	C	C	C	T	T	C	C	C	C	C	C	C	T	T	C	C	T	C	T	T	C	C	C	C	C	T	T	T	C	C	C	C	C	C	C
Gm01:38782205	1	38782205	G	G	G	G	G	G	G	G	G	G	G	G	G	G	G	G	G	G	G	G	G	G	G	G	G	G	G	G	G	G	G	G	G	G	G	G	G	G	G	G	G	G	G	G	G	G	G
Gm01:38783043	1	38783043	G	G	G	G	C	G	G	C	G	C	C	C	G	G	G	C	C	G	G	G	G	G	G	G	C	C	G	G	C	G	G	C	G	G	G	G	G	C	C	C	G	G	G	G	G	G	G
Gm01:38796044	1	38796044	A	A	A	A	C	A	A	C	A	C	C	C	A	A	C	C	C	A	A	M	A	C	A	A	C	C	A	A	C	A	C	C	A	A	A	A	A	C	C	C	A	A	A	A	C	A	A
Gm01:38829844	1	38829844	G	G	G	G	G	G	G	G	G	G	T	G	G	G	G	G	K	G	G	G	G	K	G	K	G	G	G	G	G	G	G	G	G	G	G	G	G	G	G	G	G	K	G	G	G	G	K
Gm01:38829862	1	38829862	T	T	T	T	T	T	T	T	T	T	T	T	T	T	K	T	T	T	T	T	T	T	T	T	T	K	T	G	T	K	T	T	T	T	T	T	T	T	T	T	T	T	T	T	T	T	T
Gm01:38843279	1	38843279	G	G	G	G	C	G	G	C	G	C	C	C	G	G	C	C	C	G	G	C	G	G	G	G	C	C	G	G	C	G	C	C	G	G	G	G	G	C	C	C	G	G	G	G	C	G	G
Gm01:38843609	1	38843609	A	A	A	A	G	A	A	G	A	G	G	G	A	A	G	G	G	A	A	G	A	G	A	A	G	A	A	A	G	A	G	G	A	A	A	A	A	G	G	G	A	A	A	A	G	A	A
Gm01:38860191	1	38860191	A	A	A	A	G	A	A	G	A	G	G	G	A	A	G	G	G	A	A	R	A	G	A	A	G	G	A	A	G	A	G	G	A	A	A	A	R	G	G	A	A	A	A	A	R	A	A
Gm01:38875778	1	38875778	K	G	G	G	G	G	K	G	K	G	G	G	G	G	G	G	G	G	G	G	G	G	G	G	T	G	T	G	G	G	G	T	G	G	G	G	G	G	G	T	G	G	G	K	G	G	G
Gm01:38937026	1	38937026	A	A	A	A	M	A	C	A	A	A	A	A	A	A	A	A	A	A	A	A	A	A	A	A	A	A	A	M	A	A	M	A	A	A	A	A	A	A	M	A	A	A	A	A	A	A	A
Gm01:39038671	1	39038671	A	A	G	A	A	R	R	A	A	A	A	A	A	A	A	A	A	A	A	A	A	A	A	A	G	A	A	A	R	A	A	A	A	R	A	A	A	A	A	G	G	A	A	A	A	A	A
Gm01:39087447	1	39087447	G	G	G	G	K	G	G	T	G	T	T	T	G	G	T	T	T	G	G	T	G	T	G	G	T	T	G	G	T	G	T	T	G	G	G	T	G	T	T	T	G	G	G	G	T	G	G
Gm01:39106385	1	39106385	T	T	C	T	C	T	T	T	T	T	T	T	T	T	T	T	T	T	T	T	T	T	T	T	T	T	Y	C	T	Y	T	T	T	T	T	T	T	T	T	C	T	T	T	T	T	T	Y
Gm01:39106399	1	39106399	C	A	A	A	A	A	A	C	C	A	A	A	A	A	A	A	A	A	M	A	A	M	A	A	A	A	A	A	A	A	C	A	A	A	A	A	A	A	A	A	A	A	A	A	A	A	A
Gm01:39135156	1	39135156	T	T	T	T	T	T	T	T	T	T	T	T	G	T	T	T	T	T	T	T	T	T	T	G	T	T	G	T	T	T	T	T	T	G	T	T	T	T	T	T	T	T	T	T	T	T	T
Gm01:39143117	1	39143117	T	T	T	T	C	C	T	C	T	C	C	C	T	T	C	C	C	T	T	T	T	C	T	T	C	C	T	T	C	T	C	C	T	T	T	C	T	C	C	T	T	T	T	T	C	T	T
Gm01:39144797	1	39144797	C	C	C	C	C	C	C	M	M	C	C	C	C	C	M	C	A	C	M	M	M	C	C	C	C	M	C	C	C	C	C	M	C	M	C	C	C	C	C	C	C	C	C	M	C	M	C
Gm01:39168369	1	39168369	C	C	C	C	T	C	C	T	C	T	T	T	C	C	T	T	T	C	C	T	C	T	C	C	T	T	C	C	T	C	T	T	C	C	C	T	C	T	T	T	C	C	C	C	T	C	C
Gm01:39183700	1	39183700	A	A	A	A	C	A	A	A	A	A	A	A	A	A	A	A	A	A	A	A	A	A	A	A	A	A	M	A	A	A	M	A	A	A	M	A	C	A	M	A	A	A	A	A	A	A	A
Gm01:39334296	1	39334296	G	G	G	G	T	T	G	T	G	T	T	T	G	G	T	T	T	G	G	G	G	T	G	G	T	T	G	G	T	G	T	T	G	G	G	G	G	T	T	T	G	G	G	G	T	G	G
Gm01:39399793	1	39399793	T	T	T	K	T	T	T	T	G	T	T	T	T	T	T	T	T	T	T	K	T	T	T	T	T	T	T	T	K	T	T	T	T	T	T	T	T	T	T	T	T	T	T	T	T	T	T
Gm01:39407679	1	39407679	A	A	A	A	G	A	A	G	A	G	G	G	A	A	G	G	G	A	A	G	A	G	A	A	G	G	A	A	G	A	G	G	A	A	A	G	A	G	G	G	A	A	A	A	G	A	A
Gm01:39407695	1	39407695	T	T	T	T	C	T	T	C	T	C	C	C	T	T	C	C	C	T	T	C	T	C	T	T	C	C	T	T	C	T	C	C	T	T	T	C	T	C	C	C	T	T	T	T	C	T	T
Gm01:39475279	1	39475279	A	A	A	A	G	A	A	G	A	G	G	G	A	A	G	G	G	A	A	R	A	G	A	A	G	G	G	A	G	A	G	G	A	A	A	G	G	G	G	G	A	A	G	A	G	A	A
Gm01:39475310	1	39475310	G	A	A	A	G	A	A	G	A	G	G	G	A	A	G	G	G	A	A	R	A	G	A	G	G	G	G	A	G	A	G	G	A	A	A	G	G	G	G	G	A	A	G	A	G	A	G
Gm01:39475629	1	39475629	T	A	A	A	T	A	A	T	A	T	T	T	A	A	T	T	T	A	A	T	A	T	A	A	T	T	T	A	T	A	T	T	A	A	A	T	T	T	T	T	A	A	A	A	T	A	T
Gm01:39508634	1	39508634	C	C	C	C	C	A	C	C	M	C	C	C	C	C	C	C	C	C	C	C	C	C	C	C	C	C	C	C	C	A	C	C	M	C	C	C	C	C	C	C	C	C	C	C	C	C	C
Gm01:39513348	1	39513348	C	C	C	C	C	C	C	C	C	C	C	C	C	C	C	C	C	M	C	C	C	C	M	C	C	C	A	C	C	C	C	C	C	C	C	C	C	C	C	C	C	C	C	C	C	C	C
Gm01:39513670	1	39513670	A	A	A	A	G	A	A	G	A	G	G	G	A	A	G	G	G	A	A	G	A	G	A	A	G	G	A	A	G	A	G	G	A	A	A	G	G	G	G	G	A	A	A	A	G	A	A
Gm01:39513690	1	39513690	C	C	C	C	G	C	C	G	C	G	G	G	C	C	G	G	G	C	C	G	C	G	C	C	G	G	C	C	G	C	G	G	C	C	C	G	G	G	G	G	C	C	C	C	G	C	C
Gm01:39562884	1	39562884	T	C	T	T	T	T	T	T	T	T	T	T	T	T	T	T	T	T	T	T	T	T	T	T	T	T	T	T	T	T	T	T	T	T	T	T	T	T	T	T	T	T	T	T	T	T	T
Gm01:39569337	1	39569337	T	T	T	T	T	T	T	T	T	T	T	K	T	T	T	T	T	T	T	T	G	T	T	T	K	G	T	T	T	T	T	G	T	T	T	K	K	T	T	G	T	T	T	T	T	T	T
Gm01:39571619	1	39571619	A	A	A	A	G	A	A	G	A	G	G	G	A	A	G	G	G	A	A	A	A	G	A	A	G	G	A	A	G	A	G	G	A	A	A	G	R	G	G	G	A	A	A	A	G	A	A
Gm01:39611774	1	39611774	A	G	A	A	G	A	A	G	A	G	G	G	A	A	G	G	G	A	A	G	A	G	A	A	G	G	A	A	G	A	G	G	A	A	A	G	A	G	G	G	A	A	A	A	G	A	A
Gm01:39640968	1	39640968	C	A	C	C	A	C	C	A	C	A	A	A	C	C	A	A	A	C	C	C	C	A	C	C	A	A	C	C	A	C	A	A	C	C	C	A	C	A	A	A	C	C	C	C	A	C	C
Gm01:39650137	1	39650137	G	A	G	G	A	G	G	A	G	A	A	A	G	G	A	A	A	G	G	R	G	A	G	G	A	A	G	G	A	G	A	A	G	G	G	A	G	A	A	A	G	G	G	G	A	G	G
Gm01:39658593	1	39658593	A	G	A	A	G	A	A	G	A	G	G	G	A	A	A	G	G	A	A	A	A	G	A	A	G	G	A	A	G	A	G	G	A	A	A	G	A	A	G	A	A	A	A	A	G	A	A
Gm01:39671837	1	39671837	A	C	A	A	A	A	A	C	A	C	A	A	A	A	A	C	A	A	A	A	A	A	A	A	C	A	A	A	C	A	A	A	A	A	A	A	A	A	C	A	A	A	A	A	A	A	A
Gm01:39682073	1	39682073	C	T	C	C	T	C	C	T	C	T	T	T	C	C	T	T	T	C	C	Y	C	T	C	C	T	T	C	C	T	C	T	T	C	C	C	T	C	T	T	C	C	C	C	C	T	C	C
Gm01:39682109	1	39682109	A	A	A	A	A	A	A	A	A	A	A	C	A	A	A	A	A	A	A	M	A	A	A	A	C	A	A	A	C	A	A	C	A	M	A	A	A	A	A	A	A	A	A	A	A	A	A
Gm01:39682518	1	39682518	A	G	A	A	G	A	A	G	A	G	G	G	A	A	G	G	G	A	A	R	A	G	A	A	G	G	A	A	G	A	G	G	A	A	A	G	A	G	G	G	A	A	A	A	G	A	A
Gm01:39683030	1	39683030	T	T	T	T	T	T	T	T	T	T	T	T	T	T	C	T	T	T	T	T	T	T	T	T	T	C	T	T	T	T	T	T	T	T	T	C	Y	C	T	C	T	T	T	T	C	T	T
Gm01:39683366	1	39683366	G	T	G	G	T	G	G	T	G	T	T	T	G	G	T	T	T	G	G	G	G	T	G	G	T	T	G	G	T	G	T	T	G	G	G	T	K	T	T	T	G	G	G	G	T	G	G
Gm01:39697339	1	39697339	A	G	A	A	G	A	A	G	A	G	G	G	A	A	G	G	G	A	A	G	A	G	A	A	G	G	A	A	G	A	G	G	A	A	A	G	G	G	G	G	A	A	A	A	G	A	A
Gm01:39706448	1	39706448	G	A	G	G	A	G	G	A	G	A	A	A	G	G	G	A	A	G	G	R	G	A	G	G	A	G	G	G	A	G	A	A	G	G	G	G	G	G	A	G	G	G	G	G	G	G	G
Gm01:39713477	1	39713477	C	T	C	T	T	T	T	T	C	T	T	T	C	T	T	T	T	C	C	T	C	T	T	T	T	T	C	C	T	T	T	T	T	T	T	T	T	T	T	T	T	T	C	T	T	T	T
Gm01:39713479	1	39713479	G	G	G	G	G	G	G	G	G	G	G	G	G	G	A	G	G	G	G	G	G	G	G	G	G	A	G	G	G	G	G	G	G	G	G	A	G	A	G	A	G	G	G	G	A	G	G
Gm01:39713481	1	39713481	A	A	T	T	A	T	T	A	A	A	A	A	A	T	A	A	A	A	A	A	A	A	T	T	A	A	A	A	A	T	A	A	T	T	T	A	T	A	A	A	T	T	A	T	A	T	T
Gm01:39713510	1	39713510	G	A	A	A	A	A	A	A	G	A	A	A	G	A	A	A	A	G	G	A	G	A	A	A	A	A	G	G	A	A	A	A	A	A	A	A	A	A	A	A	A	A	G	A	A	A	A
Gm01:39763155	1	39763155	A	G	G	G	G	G	G	G	A	G	G	G	A	G	G	G	G	G	G	G	G	G	A	G	G	G	G	A	G	G	G	G	G	A	A	G	G	G	G	G	A	G	A	G	G	G	G
Gm01:39763539	1	39763539	A	A	A	A	A	G	G	A	A	A	A	A	A	G	G	A	A	G	A	A	A	A	A	G	A	G	A	A	A	G	A	A	G	A	A	G	R	G	A	G	A	A	A	A	G	A	G
Gm01:39765890	1	39765890	T	T	T	T	T	C	T	T	T	T	T	T	T	T	T	T	T	T	T	Y	T	T	T	T	T	T	T	T	T	T	T	T	T	T	T	T	T	T	T	T	T	T	T	T	T	T	T
Gm01:39783486	1	39783486	C	T	C	C	T	C	C	T	C	T	T	T	C	C	C	T	T	C	C	T	C	T	C	C	T	T	C	C	T	C	T	T	C	C	C	C	C	T	T	C	C	C	C	C	T	C	Y
Gm01:39783487	1	39783487	C	G	C	C	G	C	C	G	C	G	G	G	C	C	G	G	G	C	C	G	C	G	C	C	G	G	C	C	G	C	G	G	C	C	C	G	G	G	G	G	C	C	C	C	G	C	C
Gm01:39793476	1	39793476	T	C	T	T	C	T	T	C	T	C	C	C	T	T	T	C	C	T	T	T	T	C	T	T	C	T	T	T	C	T	C	C	T	T	T	T	T	T	C	T	T	T	T	T	T	T	T
Gm01:39830521	1	39830521	G	T	G	G	T	G	G	T	G	T	T	T	G	G	T	T	T	G	G	G	G	T	G	G	T	T	G	G	T	G	T	T	G	G	G	T	G	T	T	T	G	G	G	G	T	G	G
Gm01:39830549	1	39830549	G	T	G	G	T	G	G	T	G	T	T	T	G	G	T	T	T	G	G	G	G	T	G	G	T	T	G	G	T	G	T	T	G	G	G	T	G	T	T	T	G	G	G	G	T	G	G
Gm01:39858673	1	39858673	C	C	C	C	C	C	C	C	C	C	C	C	C	C	C	C	C	C	C	C	C	C	C	C	C	C	C	T	C	C	C	C	C	C	C	C	T	C	C	C	C	C	C	C	C	C	C
Gm01:39896480	1	39896480	C	C	C	A	C	C	C	M	M	C	C	C	C	C	M	C	C	C	C	C	C	C	M	C	C	C	C	C	C	C	C	C	C	C	C	C	C	C	M	C	C	C	C	C	C	M	C
Gm01:39896753	1	39896753	T	C	T	T	C	T	T	C	T	C	C	C	T	T	C	C	C	T	T	T	T	C	T	T	C	C	T	T	C	T	C	C	T	T	T	C	C	C	C	C	T	T	T	T	C	T	T
Gm01:39896783	1	39896783	G	A	G	G	A	G	G	A	G	A	A	A	G	G	G	A	A	G	G	G	G	A	G	G	A	G	G	G	A	G	A	A	G	G	G	G	G	G	A	G	G	G	G	G	G	G	G
Gm01:39914631	1	39914631	G	A	G	G	A	G	G	A	G	A	A	A	G	G	A	A	A	G	G	A	G	A	G	G	A	A	G	G	A	G	A	A	G	G	G	A	G	A	A	A	G	G	G	G	A	G	G
Gm01:39921203	1	39921203	A	A	A	A	A	A	A	A	A	A	A	A	A	A	C	A	A	A	A	A	A	A	A	A	A	C	A	A	A	A	A	A	A	A	A	C	A	C	A	C	A	A	A	A	C	A	A
Gm01:39926927	1	39926927	C	T	C	C	T	C	C	T	C	T	T	T	C	C	C	T	T	C	C	T	C	T	C	C	T	C	C	C	T	C	T	T	C	C	C	C	C	C	T	C	C	C	C	C	C	C	C
Gm01:39935241	1	39935241	C	T	C	C	T	C	C	T	C	T	T	T	C	C	T	T	T	C	C	Y	C	T	C	C	T	T	C	C	T	C	T	T	C	C	C	T	C	T	T	T	C	C	C	C	T	C	C
Gm01:39936043	1	39936043	A	G	A	A	G	A	A	G	A	G	G	G	A	A	G	G	G	A	A	G	A	G	A	A	G	G	R	A	G	A	G	G	A	A	A	G	R	G	G	G	A	A	A	A	G	A	A
Gm01:39936069	1	39936069	G	A	G	G	A	G	G	A	G	A	A	A	G	G	A	A	A	G	G	A	G	A	G	G	A	A	G	G	A	G	A	A	G	G	G	A	R	A	A	A	G	G	G	G	A	G	G
Gm01:39963616	1	39963616	C	T	C	C	T	C	C	T	C	T	T	T	C	C	T	T	T	C	C	T	C	T	C	C	T	T	C	C	T	C	T	T	C	C	C	T	C	T	T	T	C	C	C	C	T	C	C
Gm01:40013988	1	40013988	G	G	G	G	A	G	G	A	G	A	A	A	G	G	A	A	A	G	G	A	G	A	G	G	A	A	G	G	A	G	A	A	G	G	G	A	G	A	A	A	G	G	G	G	A	G	G
Gm01:40025434	1	40025434	T	K	T	T	T	T	T	T	T	T	T	T	K	T	T	T	K	G	T	T	T	T	T	T	T	T	T	T	T	T	T	T	T	G	T	T	T	T	T	T	T	G	T	T	G	T	G
Gm01:40029017	1	40029017	A	A	A	A	A	A	A	A	A	T	A	A	A	A	W	A	A	A	A	A	A	A	A	A	A	A	W	A	A	W	A	A	A	A	W	A	A	A	A	A	A	A	A	A	A	A	A
Gm01:40076095	1	40076095	A	A	A	A	A	A	A	A	A	A	C	A	A	M	A	M	A	A	A	A	A	A	A	A	A	A	A	A	A	A	M	A	A	M	A	A	A	C	M	A	A	A	A	A	A	A	A
Gm01:40100397	1	40100397	G	A	G	G	A	G	G	A	G	A	A	A	G	G	G	A	A	G	G	A	G	A	G	G	A	G	G	G	A	G	G	A	G	G	G	G	G	G	A	A	G	G	G	G	G	G	G
Gm01:40148812	1	40148812	G	A	A	G	A	A	A	A	G	A	A	A	G	G	A	A	A	G	G	A	A	A	G	A	A	A	G	G	A	A	A	A	G	A	G	A	G	A	A	A	A	G	G	G	A	A	G
Gm01:40202904	1	40202904	C	C	C	C	C	C	C	S	C	C	C	C	C	C	C	C	C	S	C	C	C	C	C	C	C	C	C	S	C	C	C	C	C	C	C	C	C	C	C	C	C	C	S	C	G	C	C
Gm01:40291526	1	40291526	T	C	T	T	C	C	C	C	C	C	C	C	T	T	C	C	C	T	T	C	C	C	T	T	C	C	T	T	C	C	C	C	T	C	T	C	Y	C	C	C	C	T	C	T	C	T	T
Gm01:40291531	1	40291531	G	A	G	G	A	A	A	A	A	A	A	A	G	G	A	A	A	G	G	A	A	A	G	G	A	A	G	G	A	A	A	A	G	A	G	A	R	A	A	A	A	G	A	G	A	G	G
Gm01:40294873	1	40294873	A	A	A	A	A	A	A	M	A	A	M	A	A	M	A	A	A	A	A	A	A	A	A	A	M	A	A	A	A	A	A	A	A	C	A	A	A	A	A	A	A	A	A	A	A	A	A
Gm01:40351360	1	40351360	T	G	T	T	K	G	G	G	G	G	G	G	T	T	G	G	G	T	T	K	K	G	T	T	G	G	T	T	K	G	G	G	T	G	T	G	K	G	G	G	G	T	G	T	G	T	T
Gm01:40379005	1	40379005	C	T	C	C	T	T	T	T	T	T	T	T	C	C	T	T	T	C	C	T	T	T	C	C	T	T	C	C	T	T	T	T	C	T	C	T	C	T	T	T	T	C	T	C	T	C	C
Gm01:40398779	1	40398779	C	C	T	C	C	C	C	C	C	C	C	C	C	T	C	C	C	C	C	C	C	C	C	C	Y	C	C	T	C	C	Y	C	C	C	C	C	C	C	C	C	C	C	Y	T	C	T	C
Gm01:40401638	1	40401638	C	A	C	C	A	A	A	A	A	A	A	A	C	C	A	A	A	C	C	A	A	A	C	C	A	A	C	C	A	A	A	A	C	A	C	A	C	A	A	A	A	C	A	C	A	C	C
Gm01:40411441	1	40411441	T	A	A	T	A	A	A	A	A	A	A	A	T	T	A	A	A	A	T	A	A	A	T	T	A	A	A	T	A	A	A	A	A	A	A	A	T	A	A	A	A	T	A	T	A	T	T
Gm01:40411816	1	40411816	G	A	G	G	A	A	A	A	A	A	A	A	G	G	A	A	A	G	A	A	A	A	G	G	A	A	A	G	A	A	A	A	A	A	A	A	G	A	A	A	A	G	A	A	A	G	G
Gm01:40423178	1	40423178	C	M	C	C	C	C	C	C	C	C	C	C	C	C	C	M	C	C	C	M	C	A	M	C	M	M	C	C	C	C	A	C	C	C	C	C	M	C	C	C	M	C	C	C	C	C	C
Gm01:40427922	1	40427922	A	G	A	A	G	G	G	G	G	G	G	G	A	A	G	G	G	A	A	G	G	G	A	A	G	G	A	A	G	G	G	G	A	G	A	G	G	G	G	G	G	A	G	A	G	A	A
Gm01:40449363	1	40449363	A	A	A	A	M	A	A	C	A	A	M	C	A	A	A	A	A	A	A	A	A	A	A	A	A	M	A	M	C	A	M	A	A	A	A	A	A	A	A	A	A	A	A	A	A	A	C
Gm01:40472008	1	40472008	A	G	A	A	G	G	G	G	G	G	G	G	A	A	G	G	G	A	A	R	G	G	A	A	G	G	A	A	G	G	G	G	A	G	A	G	A	G	G	G	G	A	G	A	G	A	A
Gm01:40492098	1	40492098	A	G	A	A	G	G	G	G	G	G	G	G	A	A	G	G	G	A	A	G	G	G	A	A	G	G	A	A	G	G	G	G	A	G	A	G	R	G	G	G	R	A	G	A	G	A	A
Gm01:40505632	1	40505632	T	T	T	T	T	T	T	T	T	T	G	T	G	T	T	T	T	T	T	T	T	T	T	T	T	T	G	G	T	T	T	T	G	T	T	T	T	T	T	T	T	T	T	T	T	T	T
Gm01:40515741	1	40515741	G	A	G	G	A	A	A	A	A	A	A	A	G	G	A	A	A	G	G	G	A	A	G	G	A	A	G	G	A	A	A	A	G	A	G	A	G	A	A	A	A	G	A	G	A	G	G
Gm01:40551867	1	40551867	A	A	A	A	A	M	A	A	A	A	A	M	A	A	A	M	A	M	M	M	A	A	A	A	A	A	A	M	A	A	A	A	A	A	A	A	A	A	A	A	A	A	A	A	A	A	A
Gm01:40575205	1	40575205	G	C	G	G	C	G	C	C	C	C	C	C	G	G	C	C	C	G	G	S	G	C	G	G	C	G	G	G	C	G	C	C	G	G	G	G	G	G	C	C	G	G	G	G	C	G	G
Gm01:40577830	1	40577830	C	C	C	C	C	C	C	C	C	C	C	C	Y	C	C	C	C	C	C	C	Y	C	C	C	C	C	C	C	C	C	C	C	C	C	C	C	C	Y	C	C	Y	C	C	C	C	C	T
Gm01:40577847	1	40577847	G	G	G	G	G	G	G	G	G	G	G	G	K	G	G	G	G	G	G	G	K	G	T	G	G	G	G	G	G	G	G	G	G	G	G	G	G	G	K	G	G	G	G	G	G	G	G
Gm01:40599398	1	40599398	C	G	C	C	G	G	G	G	G	G	G	G	C	C	G	G	G	C	C	G	G	G	C	C	G	G	C	C	G	G	G	G	C	G	C	G	C	G	G	G	G	C	G	C	G	C	C
Gm01:40632045	1	40632045	C	C	C	C	C	G	C	C	C	C	G	C	C	C	C	C	C	G	C	S	C	G	C	C	C	C	C	S	S	G	C	C	C	C	S	C	C	G	C	C	C	C	C	C	C	C	C
Gm01:40686770	1	40686770	C	C	C	G	C	C	C	C	C	C	C	C	G	G	C	C	C	G	G	G	C	C	G	G	C	C	G	G	C	C	C	C	G	C	G	C	G	C	C	C	C	G	C	G	C	G	G
Gm01:40699765	1	40699765	W	T	T	A	T	T	T	T	T	T	T	T	A	A	T	T	T	A	A	W	T	T	A	T	T	T	A	A	T	T	T	T	A	T	A	T	A	T	T	T	T	A	T	A	T	A	A
Gm01:40812427	1	40812427	T	T	T	T	T	T	T	Y	T	T	T	T	T	C	T	Y	Y	T	C	T	T	T	C	C	T	T	C	T	T	T	T	T	T	T	T	T	T	T	T	T	T	C	T	C	Y	C	C
Gm01:40834485	1	40834485	A	T	T	A	T	T	T	T	T	T	T	T	A	T	T	T	T	A	T	T	T	T	T	T	T	T	T	A	T	T	T	T	A	T	A	T	A	T	T	T	T	A	T	A	T	T	T
Gm01:40876326	1	40876326	G	G	G	G	G	G	G	K	K	G	G	G	G	G	G	G	G	G	G	G	G	G	G	T	G	G	G	T	G	G	G	G	G	G	G	G	T	G	K	G	G	T	G	G	G	T	G
Gm01:40887210	1	40887210	T	T	T	T	T	G	T	T	K	T	T	T	T	T	T	T	T	T	T	T	T	K	T	T	T	T	K	T	T	T	K	T	T	K	T	K	T	T	T	T	T	T	K	T	T	T	T
Gm01:40887220	1	40887220	C	G	C	C	G	G	G	G	G	G	G	G	C	G	G	G	G	C	G	C	G	G	G	C	G	G	C	C	G	G	G	G	C	G	C	G	C	G	G	G	G	C	G	C	G	C	C
Gm01:40906468	1	40906468	T	C	T	T	C	T	C	C	C	C	C	C	C	C	C	C	C	C	T	C	C	C	C	T	C	T	T	C	C	C	C	C	T	C	C	T	T	C	C	C	C	C	C	C	C	T	T
Gm01:40906480	1	40906480	T	T	T	T	G	T	T	T	T	T	T	T	T	T	K	T	G	T	T	T	T	T	T	T	T	T	T	T	T	T	T	T	T	T	T	T	T	T	T	T	T	T	G	T	T	T	T
Gm01:40908451	1	40908451	T	T	C	T	T	T	T	T	T	T	T	T	C	T	T	T	T	C	T	T	T	T	T	C	T	T	C	T	T	T	T	T	C	T	C	T	C	T	T	T	T	T	T	C	T	C	C
Gm01:40908482	1	40908482	T	T	T	T	T	T	T	T	T	T	T	T	T	T	T	T	T	T	T	T	T	T	T	T	T	T	T	T	T	T	T	T	T	T	T	T	T	T	T	T	T	T	T	T	C	T	T
Gm01:40908857	1	40908857	A	A	A	A	C	A	A	A	A	A	A	C	A	C	A	A	C	A	A	A	A	A	A	A	A	A	A	A	A	M	M	A	A	C	A	A	M	A	A	C	A	A	C	A	M	A	A
Gm01:40908876	1	40908876	T	T	T	T	G	G	G	G	G	G	G	G	T	G	G	G	G	T	T	K	G	G	G	T	G	G	T	T	G	G	G	G	T	G	T	G	G	G	G	G	G	T	G	T	G	T	T
Gm01:40908884	1	40908884	G	G	G	G	A	A	A	A	A	A	A	A	G	A	A	A	A	G	G	R	A	A	A	G	A	A	G	G	A	A	A	A	G	A	G	A	A	A	A	A	A	G	A	G	A	G	G
Gm01:40937289	1	40937289	A	G	A	A	G	G	G	G	G	G	G	G	A	A	G	G	G	G	A	G	G	G	A	A	G	G	A	A	G	G	G	G	R	G	A	G	R	G	G	G	G	A	G	A	G	A	A
Gm01:40988110	1	40988110	A	G	A	A	G	G	G	G	G	G	G	G	A	A	G	G	G	G	A	G	G	G	A	A	G	G	A	A	G	G	G	G	A	G	A	G	G	G	G	G	G	A	G	A	G	A	A
Gm01:40993472	1	40993472	C	T	C	C	T	T	T	T	T	T	T	T	C	T	T	T	T	T	T	T	T	T	T	C	T	T	C	C	T	T	T	T	C	T	C	T	T	T	T	T	T	C	T	C	T	C	C
Gm01:40993474	1	40993474	G	A	G	G	A	A	A	A	A	A	A	A	G	A	A	A	A	A	A	A	A	A	A	G	A	A	G	G	A	A	A	A	G	A	G	A	A	R	A	A	A	G	A	G	A	G	G
Gm01:40995033	1	40995033	G	T	G	G	T	T	T	T	T	T	T	T	G	G	T	T	T	G	G	T	T	T	G	G	T	T	G	G	T	T	T	T	G	T	G	T	T	T	T	T	T	G	T	G	T	G	G
Gm01:41032358	1	41032358	C	T	C	C	T	T	T	T	T	T	T	T	C	C	T	T	T	C	C	T	T	T	C	C	T	T	C	C	T	T	T	T	C	T	C	T	C	T	T	T	T	C	T	C	T	C	C
Gm01:41032788	1	41032788	C	T	C	C	T	T	T	T	T	T	T	T	C	C	T	T	T	C	C	T	T	T	C	C	T	T	C	C	T	T	T	T	C	T	C	T	C	T	T	T	T	C	T	C	T	C	C
Gm01:41054184	1	41054184	C	T	C	C	T	T	T	T	T	T	T	T	C	C	T	T	T	C	C	Y	T	T	C	C	T	Y	C	C	T	T	T	T	C	T	C	T	Y	T	T	T	T	C	T	C	T	C	C
Gm01:41054538	1	41054538	G	A	G	G	A	A	A	A	A	A	A	A	G	G	A	A	A	G	G	R	A	A	G	G	A	R	G	G	A	A	A	A	G	A	G	A	R	A	A	A	A	G	A	G	A	G	G
Gm01:41054570	1	41054570	G	T	G	G	T	T	T	T	T	T	T	T	G	G	T	T	T	G	G	K	T	T	G	G	T	K	G	G	T	T	T	T	G	T	G	T	K	T	T	T	T	G	T	G	T	G	G
Gm01:41068471	1	41068471	C	T	C	C	T	T	T	T	T	T	T	T	C	C	T	T	T	C	C	C	T	T	C	C	T	T	C	C	T	T	T	T	C	T	C	T	C	T	T	T	T	C	T	C	T	C	C
Gm01:41071940	1	41071940	T	C	T	T	C	C	C	Y	C	C	C	C	T	T	C	C	C	T	T	C	C	C	T	T	C	C	T	T	C	C	C	C	T	C	T	C	T	C	C	C	C	T	C	T	C	T	T
Gm01:41072347	1	41072347	C	C	C	C	C	C	C	G	C	C	C	C	S	C	C	C	C	C	C	C	S	C	C	C	C	C	G	C	C	C	C	C	C	C	C	C	G	C	C	C	C	S	C	C	C	C	C
Gm01:41103663	1	41103663	G	T	T	T	T	T	T	T	K	T	T	T	T	T	T	T	T	T	T	T	T	T	T	T	K	T	T	T	T	T	K	T	T	T	T	T	T	T	T	T	T	T	T	T	T	T	T
Gm01:41138261	1	41138261	G	G	G	G	G	G	G	G	C	G	G	G	G	G	G	C	G	G	G	G	G	G	G	G	G	S	G	G	G	C	G	G	G	G	C	G	G	G	G	S	G	G	G	S	G	G	G
Gm01:41148262	1	41148262	C	A	A	A	A	A	A	A	A	A	A	A	A	A	A	A	A	A	A	A	A	A	A	A	A	A	A	C	C	C	A	A	C	A	A	A	A	A	A	A	A	A	A	A	A	A	A
Gm01:41156067	1	41156067	A	A	A	A	A	A	A	A	A	A	A	A	A	A	A	A	A	A	W	T	A	A	A	A	A	A	A	A	A	A	A	A	A	T	A	A	A	A	A	A	A	T	A	A	A	A	A
Gm01:41190058	1	41190058	A	A	A	A	A	A	A	A	M	M	A	A	A	A	M	A	A	A	A	A	A	A	A	A	M	A	A	A	M	A	A	A	A	A	A	A	A	A	A	A	A	A	A	A	A	A	A
Gm01:41255358	1	41255358	A	A	A	A	A	A	A	A	A	A	A	C	A	A	A	C	A	A	A	A	A	C	A	A	C	C	A	A	C	A	A	A	A	A	A	A	A	A	C	A	A	A	A	A	C	C	A
Gm01:41260481	1	41260481	A	G	G	A	G	G	G	G	G	G	G	G	G	A	G	G	G	G	G	G	G	G	A	G	G	G	G	G	G	G	G	G	G	G	G	G	G	G	G	G	G	G	G	A	G	A	A
Gm01:41372016	1	41372016	A	M	A	A	M	A	A	A	A	A	A	C	A	A	A	A	A	A	A	A	A	A	A	A	C	A	A	A	A	A	A	A	A	A	A	A	A	A	A	M	A	A	A	A	A	A	A
Gm01:41398529	1	41398529	T	T	T	T	T	T	T	T	T	T	T	T	T	T	T	T	T	T	T	T	T	T	T	T	T	T	T	T	T	G	T	T	T	T	T	T	T	T	T	T	T	T	T	G	T	T	G
Gm01:41447019	1	41447019	G	G	G	G	G	G	G	G	G	G	G	G	G	T	G	G	G	T	T	G	G	G	T	T	G	G	G	G	G	G	G	G	G	G	T	G	G	G	G	G	G	T	G	T	G	T	T
Gm01:41489037	1	41489037	C	C	C	C	C	C	C	C	C	C	C	C	C	T	C	C	C	T	T	C	C	C	T	T	C	C	C	C	C	C	C	C	C	C	T	C	T	C	C	C	C	T	C	T	C	T	T
Gm01:41489060	1	41489060	C	A	A	A	A	A	A	A	A	A	A	A	A	C	A	A	A	C	C	A	A	A	C	C	A	A	A	A	A	A	A	A	A	M	C	A	C	A	A	A	A	C	A	C	A	C	C
Gm01:41497174	1	41497174	A	A	A	A	A	G	G	A	A	A	A	A	A	A	A	A	A	A	A	A	A	A	G	G	A	A	A	A	A	A	A	A	A	A	A	A	A	A	A	A	A	A	A	G	A	A	A
Gm01:41497195	1	41497195	T	T	T	T	T	A	T	T	T	T	T	T	T	T	T	T	T	T	T	T	T	T	A	A	T	T	T	T	T	T	T	T	T	T	T	T	T	T	T	T	T	T	T	A	T	T	T
Gm01:41699694	1	41699694	C	T	T	C	T	C	C	T	C	T	T	T	T	C	C	T	T	C	C	T	C	T	C	C	T	C	T	T	T	T	T	T	T	C	C	T	C	C	T	C	C	C	T	C	C	C	C
Gm01:41700073	1	41700073	C	A	A	C	A	C	C	A	A	A	A	A	A	C	C	A	A	C	C	A	C	A	A	C	A	C	A	A	A	C	A	A	A	C	C	A	C	C	A	C	C	C	A	C	C	C	C
Gm01:41770110	1	41770110	T	T	T	T	T	T	T	T	A	T	T	T	T	T	T	T	T	T	A	T	T	T	T	T	T	A	T	T	T	T	T	T	T	T	A	T	T	T	T	T	T	A	T	T	T	T	A
Gm01:41774707	1	41774707	T	T	T	T	T	T	T	T	T	T	T	T	Y	T	T	T	T	T	T	T	Y	T	T	T	T	T	T	T	T	C	T	T	T	T	T	T	T	C	T	T	T	T	T	T	T	T	T
Gm01:41788718	1	41788718	C	C	C	C	C	C	C	C	T	C	C	C	C	C	T	C	C	C	C	C	T	C	C	C	C	T	C	C	C	T	C	C	C	T	C	C	C	T	C	C	C	C	C	C	T	C	C
Gm01:41788727	1	41788727	C	T	C	C	T	C	C	T	C	T	T	T	C	C	C	T	T	C	C	Y	C	T	C	C	T	C	C	T	T	C	T	T	C	C	C	T	C	C	T	C	C	C	C	C	C	C	C
Gm01:41841339	1	41841339	C	A	A	C	A	C	A	A	A	A	A	A	A	C	A	A	A	C	C	A	A	A	C	C	A	A	A	A	A	A	A	A	C	A	C	A	C	A	A	A	A	C	M	C	A	A	C
Gm01:41914686	1	41914686	C	T	T	C	T	C	C	T	C	T	T	T	T	C	C	T	T	C	C	T	C	T	C	C	T	C	T	T	T	C	T	T	C	C	C	T	C	C	T	C	C	C	C	C	C	C	C
Gm01:41946092	1	41946092	G	C	C	G	C	G	G	C	G	C	C	C	G	G	G	C	C	G	G	C	G	C	G	G	C	G	C	C	C	G	C	C	G	G	G	C	G	G	C	G	G	G	G	G	G	G	G
Gm01:41946531	1	41946531	T	G	G	T	G	T	T	G	T	T	G	G	T	T	T	G	G	T	T	G	T	G	T	T	G	T	G	G	G	T	G	G	T	T	T	T	T	T	G	T	T	T	T	T	T	T	T
Gm01:41946838	1	41946838	G	G	G	G	G	A	A	G	A	G	G	G	G	G	A	G	G	G	G	G	A	G	G	G	G	A	G	G	G	A	G	G	G	A	G	G	G	A	G	A	A	G	A	G	A	G	G
Gm01:41999621	1	41999621	G	G	G	A	G	A	A	G	A	G	G	G	G	G	A	G	G	A	G	G	A	G	G	G	G	A	G	G	G	A	G	G	G	A	G	G	G	A	G	A	A	A	A	G	A	G	G
Gm01:42008229	1	42008229	G	A	A	G	A	G	G	A	G	A	A	A	A	G	G	A	A	G	G	A	G	A	G	G	A	G	A	A	A	G	A	A	G	G	G	A	G	G	R	G	G	G	G	G	G	G	G
Gm01:42021591	1	42021591	C	T	T	C	T	C	C	Y	C	T	T	T	T	C	C	T	T	C	C	T	C	T	C	C	T	C	T	T	T	C	Y	T	C	C	C	T	C	C	T	C	C	C	C	C	C	C	C
Gm01:42129205	1	42129205	A	A	A	G	A	A	A	A	G	A	A	A	A	A	A	A	A	A	G	A	A	A	A	G	A	A	A	A	A	A	A	A	A	A	G	A	A	G	A	A	A	A	A	G	A	G	A
Gm01:42129206	1	42129206	A	A	A	C	A	A	A	A	C	A	A	A	A	A	A	A	A	A	C	A	A	A	A	C	A	A	A	A	A	A	A	A	A	A	C	A	A	C	A	A	A	A	A	C	A	C	A
Gm01:42157556	1	42157556	G	G	G	G	G	G	T	G	G	G	G	K	G	G	T	G	G	G	G	G	G	G	G	G	G	G	G	G	G	G	G	G	T	G	G	G	T	G	G	G	T	G	G	G	G	G	T
Gm01:42157585	1	42157585	G	T	T	G	T	G	G	T	G	T	T	K	T	G	G	T	T	G	G	T	G	T	T	G	T	G	T	T	T	G	T	T	G	G	G	T	G	G	T	G	G	G	G	G	G	G	G
Gm01:42185357	1	42185357	T	C	C	T	C	C	C	C	C	C	C	C	C	C	C	C	C	C	T	C	C	C	C	T	C	C	C	C	C	C	C	C	T	C	T	C	C	C	C	C	C	C	C	C	C	T	T
Gm01:42185358	1	42185358	A	T	T	A	T	T	T	T	T	T	T	T	T	T	T	T	T	T	A	T	T	T	T	A	T	T	T	T	T	T	T	T	A	T	A	T	T	T	T	T	T	T	T	T	T	A	A
Gm01:42187788	1	42187788	C	C	C	C	C	C	C	C	C	C	C	C	C	C	C	C	C	C	Y	C	C	C	C	Y	C	C	C	C	C	Y	C	C	C	C	Y	C	C	C	Y	C	C	C	Y	C	Y	C	C
Gm01:42199929	1	42199929	T	T	T	A	T	T	T	T	T	T	T	T	T	T	T	T	T	T	A	T	T	T	T	A	T	T	T	T	T	T	T	T	A	T	T	T	T	T	T	T	T	T	T	T	T	A	A
Gm01:42199958	1	42199958	A	G	G	A	G	A	A	G	A	G	G	G	G	A	A	G	G	A	A	G	G	G	A	A	G	A	G	G	G	A	G	G	A	A	G	G	G	A	G	A	A	A	A	G	A	A	A
Gm01:42213361	1	42213361	G	A	A	G	A	G	G	A	G	A	A	A	A	G	G	A	A	G	G	A	G	A	G	G	A	G	A	A	A	G	A	A	G	G	G	A	G	G	A	G	G	G	G	G	G	G	G
Gm01:42213676	1	42213676	C	A	C	C	A	C	C	A	C	A	A	A	C	C	C	A	A	C	C	M	C	A	C	C	A	C	C	C	A	C	A	A	C	C	C	A	C	C	A	C	C	C	C	C	C	C	C
Gm01:42284856	1	42284856	T	C	C	T	C	T	T	C	T	C	C	C	C	T	T	C	C	T	T	C	T	C	T	T	C	T	C	C	C	T	C	C	T	T	T	C	T	T	C	T	T	T	T	T	T	T	T
Gm01:42300312	1	42300312	C	C	C	G	C	C	C	C	C	C	C	C	C	C	C	C	C	G	C	C	C	C	G	G	C	C	C	C	C	C	C	C	G	C	G	C	C	C	C	C	C	G	C	G	C	C	G
Gm01:42318566	1	42318566	G	G	G	G	G	A	A	G	G	G	G	G	G	G	A	G	G	G	G	G	A	G	G	G	G	A	G	G	G	A	G	G	G	A	G	G	G	A	G	A	A	G	A	G	A	G	G
Gm01:42321604	1	42321604	C	T	C	C	T	C	C	T	C	T	T	T	C	C	T	T	T	C	C	C	C	T	C	C	T	T	C	C	T	C	T	T	C	C	C	T	C	T	T	T	T	C	C	C	C	C	C
Gm01:42416384	1	42416384	T	T	A	A	T	T	T	T	T	T	T	T	A	A	T	T	T	A	A	T	T	T	A	A	T	T	A	A	T	T	T	T	A	T	T	T	A	T	T	T	T	A	T	A	T	A	A
Gm01:42416399	1	42416399	T	C	C	C	C	C	T	C	C	T	C	C	C	C	T	C	C	C	C	C	T	C	C	C	T	C	C	C	T	T	C	C	C	T	C	C	C	T	C	C	T	C	T	C	T	C	C
Gm01:42448831	1	42448831	G	G	A	G	G	G	G	G	G	G	G	G	A	G	G	G	G	G	G	R	G	G	G	G	G	G	A	A	G	G	G	G	G	G	G	G	G	G	G	G	G	G	G	G	G	G	G
Gm01:42469556	1	42469556	G	G	T	G	G	G	G	G	G	G	G	G	T	G	G	G	G	G	G	G	G	G	G	G	G	G	T	T	G	G	G	G	G	G	G	G	G	G	G	G	G	G	G	G	G	G	G
Gm01:42472534	1	42472534	T	T	T	C	T	T	T	T	T	T	T	T	T	Y	T	T	T	C	C	T	T	T	C	C	T	T	T	T	T	T	T	T	C	T	T	T	C	T	T	T	T	C	T	C	T	C	C
Gm01:42517304	1	42517304	G	G	A	G	G	G	G	G	G	G	G	G	A	G	G	G	G	G	G	R	G	G	G	G	G	G	A	R	G	G	G	G	G	G	G	G	G	G	G	G	G	G	G	G	G	G	G
Gm01:42543301	1	42543301	T	T	T	T	T	T	T	T	T	T	T	T	T	T	T	T	T	K	T	T	T	T	T	T	T	K	T	T	T	T	K	T	T	T	T	K	T	T	T	T	T	T	T	T	T	T	T
Gm01:42550668	1	42550668	G	A	A	G	A	G	G	A	G	A	A	A	A	G	G	A	A	G	G	A	G	A	G	G	A	G	A	A	A	G	A	A	G	G	G	A	G	G	A	G	G	G	G	G	G	G	G
Gm01:42553788	1	42553788	G	A	A	G	A	G	G	A	G	A	A	A	A	G	G	R	R	G	G	A	G	A	G	G	A	G	A	A	A	G	A	A	G	G	G	A	G	G	A	G	G	G	G	G	G	G	G
Gm01:42574406	1	42574406	A	G	G	G	G	A	A	G	A	G	G	G	G	G	A	G	G	G	G	G	A	G	G	G	G	G	G	G	G	A	G	G	G	A	G	G	A	A	G	A	A	A	A	G	A	G	G
Gm01:42578033	1	42578033	C	C	T	C	C	T	T	C	T	C	C	C	T	C	T	C	C	C	C	T	T	C	C	C	C	T	T	T	C	T	C	C	C	T	T	C	T	T	C	T	T	Y	T	C	T	C	C
Gm01:42638181	1	42638181	C	C	T	C	T	T	T	T	T	C	C	C	T	C	T	C	T	C	C	T	T	C	T	C	T	T	T	T	C	T	T	T	C	T	T	C	T	T	T	T	T	T	T	C	T	C	C
Gm01:42638193	1	42638193	T	C	T	T	T	T	T	T	T	C	C	C	T	T	T	C	C	C	C	T	T	C	T	T	T	T	T	T	C	T	T	T	C	T	T	C	T	T	C	T	T	T	T	T	T	T	T
Gm01:42638587	1	42638587	T	T	T	T	T	T	T	T	T	T	T	G	T	T	T	T	T	T	T	T	T	T	T	T	G	T	T	T	T	T	T	T	G	T	T	T	T	G	T	T	T	T	T	T	T	T	T
Gm01:42640150	1	42640150	A	A	A	A	A	A	A	A	A	A	A	A	A	G	A	A	A	R	R	R	A	A	G	A	A	A	A	R	A	G	A	A	A	R	A	A	R	R	A	R	A	G	A	A	R	A	A
Gm01:42640482	1	42640482	A	C	A	A	C	A	A	A	A	C	A	C	A	M	A	A	C	M	M	A	A	A	C	A	A	A	A	A	A	C	C	C	A	M	C	C	A	A	A	A	M	A	A	A	M	A	A
Gm01:42656199	1	42656199	C	C	C	C	C	C	C	C	C	C	C	C	C	C	T	C	C	C	C	C	C	C	C	C	T	C	C	C	C	T	C	C	C	T	C	C	C	T	C	T	C	C	T	C	T	C	C
Gm01:42656205	1	42656205	G	T	G	G	T	G	G	T	G	T	T	T	G	G	G	T	T	G	G	T	G	T	G	G	G	G	G	G	T	G	T	T	G	G	G	T	G	G	T	G	G	G	G	G	G	G	G
Gm01:42665039	1	42665039	C	A	A	C	A	A	A	A	A	A	A	A	A	C	A	A	A	C	C	A	A	A	C	C	A	A	A	A	A	A	A	A	C	A	C	A	A	A	A	A	A	C	A	C	A	C	C
Gm01:42678200	1	42678200	T	C	C	T	C	C	C	C	C	C	C	C	C	T	C	C	C	T	T	C	C	C	T	T	C	C	C	C	C	C	C	C	T	C	T	C	T	C	C	C	C	T	C	T	C	T	T
Gm01:42678571	1	42678571	T	A	A	T	A	A	A	A	A	A	A	A	A	T	A	A	A	T	T	A	A	A	T	T	A	A	A	A	A	A	A	A	T	A	T	A	W	A	A	A	A	T	A	T	A	T	W
Gm01:42685343	1	42685343	A	G	G	A	G	G	G	G	G	G	G	G	G	A	G	G	G	A	A	G	G	G	A	A	G	G	G	G	G	G	G	G	A	G	A	G	G	G	G	G	G	A	G	A	G	A	A
Gm01:42685665	1	42685665	T	G	G	T	G	G	G	G	G	G	G	G	G	T	G	G	G	T	T	G	G	G	T	T	K	G	G	G	G	G	G	G	T	G	T	G	G	G	G	G	G	G	G	G	G	T	T
Gm01:42687040	1	42687040	G	G	A	G	G	G	G	G	G	G	G	G	A	G	G	G	G	G	G	G	G	G	G	G	G	G	A	A	G	G	G	G	G	G	G	G	G	G	G	G	G	G	G	G	G	G	G
Gm01:42713482	1	42713482	C	C	C	C	C	C	C	C	C	C	C	C	C	Y	C	C	C	C	C	C	C	C	C	C	C	C	C	C	C	C	C	C	C	C	C	C	C	C	C	C	C	C	C	C	C	C	C
Gm01:42713504	1	42713504	G	G	T	G	G	G	G	G	G	G	G	G	T	G	G	G	G	G	G	G	G	G	G	G	G	G	T	T	G	G	G	G	G	G	G	G	G	G	G	G	G	G	G	G	G	G	G
Gm01:42713515	1	42713515	G	G	G	G	G	G	G	G	G	G	G	G	G	S	G	G	G	G	G	G	G	G	G	G	G	G	G	G	G	G	G	G	G	G	G	G	G	G	G	G	G	G	G	G	G	G	G
Gm01:42715176	1	42715176	T	C	C	T	C	C	C	C	C	C	C	C	C	T	C	C	C	T	T	C	C	C	T	T	C	C	C	C	C	C	C	C	T	C	Y	C	C	C	C	C	C	T	C	T	C	T	T
Gm01:42721091	1	42721091	C	C	C	A	C	C	C	C	C	C	C	C	C	A	C	C	C	A	A	C	C	C	A	A	C	C	C	C	C	C	C	C	A	C	A	C	C	C	C	C	C	C	C	C	C	C	A
Gm01:42721127	1	42721127	G	A	A	G	A	A	A	A	A	A	A	A	A	G	A	A	A	G	G	A	A	A	G	G	A	A	A	A	A	A	A	A	G	A	G	A	A	A	A	A	A	G	A	G	A	G	G
Gm01:42721132	1	42721132	C	C	C	T	C	C	C	C	C	C	C	C	C	T	C	C	C	T	T	C	C	C	C	T	C	C	C	C	C	C	C	C	T	T	T	C	T	T	C	C	C	C	C	C	C	C	T
Gm01:42846152	1	42846152	T	T	A	T	T	T	T	T	T	T	W	T	T	T	T	T	T	T	T	T	A	T	T	T	T	T	T	W	T	T	T	A	W	T	T	T	T	T	T	T	T	T	T	T	T	T	T
Gm01:42846479	1	42846479	T	T	T	T	K	T	T	K	K	T	T	T	T	T	T	T	T	G	T	T	G	T	T	T	K	T	T	T	T	T	T	T	T	T	T	T	K	T	T	T	T	T	T	T	T	T	T
Gm01:42846491	1	42846491	C	T	C	C	T	T	T	T	T	T	T	T	C	C	T	T	T	C	C	T	T	T	C	C	T	T	C	C	T	T	T	T	C	T	C	T	C	T	T	T	T	C	T	C	T	C	C
Gm01:42846511	1	42846511	C	C	T	C	C	C	C	C	C	C	C	C	T	C	C	C	C	C	C	C	C	C	C	C	C	C	T	T	C	C	C	C	C	C	C	C	C	C	C	C	C	C	C	C	C	C	C
Gm01:42852364	1	42852364	T	C	T	T	C	C	C	C	C	C	C	C	T	T	C	C	C	T	T	C	C	C	T	T	C	C	T	T	C	C	C	C	T	C	T	C	T	C	C	C	C	T	C	T	C	T	T
Gm01:42993797	1	42993797	G	G	T	G	G	G	G	G	G	G	G	G	G	G	G	G	G	T	G	G	G	G	G	G	G	T	G	G	G	G	G	G	G	G	G	T	T	G	G	G	G	G	G	G	G	G	G
Gm01:43086500	1	43086500	T	C	C	T	C	T	T	C	T	C	C	C	C	T	T	C	C	T	T	C	T	C	T	T	C	T	C	C	C	T	C	C	T	T	T	C	Y	T	C	T	T	T	T	T	T	T	T
Gm01:43087234	1	43087234	G	A	A	G	A	G	G	A	G	A	A	A	A	G	G	A	A	G	G	A	G	A	G	G	A	G	A	A	A	G	A	A	G	G	G	A	G	G	A	G	G	G	R	G	R	G	G
Gm01:43091626	1	43091626	T	T	T	T	T	T	T	T	T	T	T	T	T	A	T	T	T	T	T	T	T	T	T	T	T	T	T	T	T	A	T	T	T	T	T	T	W	T	T	T	T	T	T	T	T	A	A
Gm01:43109363	1	43109363	A	A	M	A	A	A	A	A	A	A	A	M	A	A	A	A	M	A	A	A	A	A	A	A	A	A	A	A	A	A	M	A	A	A	A	A	A	M	A	A	A	M	A	A	A	A	M
Gm01:43109643	1	43109643	G	G	K	G	G	G	G	G	G	G	G	K	T	G	G	G	G	G	G	G	G	K	G	G	G	G	G	G	K	G	G	G	G	G	G	G	G	K	G	G	G	K	G	G	K	G	G
Gm01:43118842	1	43118842	C	T	T	C	T	C	C	T	C	T	T	T	T	C	C	T	T	C	C	T	C	T	C	C	T	C	T	T	T	C	T	T	C	C	C	T	C	C	T	C	C	C	C	C	C	C	C
Gm01:43168268	1	43168268	C	T	T	C	T	T	T	T	T	T	T	T	T	C	T	T	T	C	C	T	T	T	C	C	T	T	T	T	T	T	T	T	C	T	C	C	Y	T	T	T	T	C	T	T	T	C	C
Gm01:43173548	1	43173548	T	C	C	T	C	T	T	C	T	C	C	C	C	T	C	C	C	T	T	C	T	C	T	T	C	T	C	C	C	C	C	C	T	T	T	T	T	T	C	T	T	T	T	T	T	C	T
Gm01:43232272	1	43232272	T	C	C	T	C	C	C	C	C	C	C	C	C	C	C	C	C	T	T	C	C	C	T	T	C	C	C	C	C	C	C	C	T	C	T	C	C	C	C	C	C	T	C	C	C	T	T
Gm01:43383023	1	43383023	C	C	C	C	C	T	T	C	T	C	C	C	C	T	T	C	C	C	C	C	T	C	C	C	C	T	C	C	C	T	C	C	C	T	C	C	C	T	C	T	T	C	T	T	T	C	C
Gm01:43388526	1	43388526	A	A	A	A	A	C	C	A	C	A	A	A	A	C	C	A	A	A	A	A	C	A	A	A	A	C	A	A	A	C	A	A	A	C	A	A	A	C	A	C	C	A	C	C	C	A	A
Gm01:43397150	1	43397150	C	T	T	C	T	C	C	T	C	T	T	T	T	C	C	T	T	C	C	T	C	T	C	C	T	C	T	T	T	C	T	T	C	C	C	C	C	C	T	C	C	C	C	C	C	C	C
Gm01:43409273	1	43409273	A	G	G	A	G	A	G	G	G	G	G	G	G	G	G	G	G	A	A	G	A	G	A	A	G	A	G	G	G	G	G	G	A	G	A	G	R	G	G	G	G	A	G	G	A	A	A
Gm01:43412869	1	43412869	G	T	T	G	T	G	G	T	G	T	T	T	T	G	G	T	T	G	G	T	G	T	G	G	T	G	T	T	T	G	T	T	G	G	G	G	G	G	T	G	G	G	G	G	G	G	G
Gm01:43419255	1	43419255	C	C	C	C	C	A	A	C	A	C	C	C	C	A	A	C	C	C	C	C	A	C	C	C	C	A	C	C	C	A	C	C	C	M	C	C	C	A	C	A	A	C	A	A	A	C	C
Gm01:43434641	1	43434641	A	A	A	A	A	G	G	A	G	A	A	A	A	G	G	A	A	A	A	A	G	A	A	A	A	G	A	A	A	G	A	A	A	G	A	A	A	G	A	G	G	A	G	A	G	A	A
Gm01:43434676	1	43434676	C	C	C	C	C	T	C	C	T	C	C	C	C	T	T	C	C	C	C	C	T	C	C	C	C	T	C	C	C	T	C	C	C	T	C	C	C	T	C	T	T	C	T	C	T	C	C
Gm01:43441294	1	43441294	C	C	C	C	C	T	T	C	C	C	Y	C	C	C	T	C	C	C	C	C	T	C	C	C	C	T	C	C	C	C	C	C	C	T	C	C	C	T	C	T	T	C	C	C	T	C	C
Gm01:43441298	1	43441298	T	T	T	T	T	A	A	T	T	T	W	T	T	T	A	T	T	T	T	T	A	T	T	T	T	A	T	T	T	T	T	T	T	A	T	T	T	A	T	A	A	T	T	T	A	T	T
Gm01:43441702	1	43441702	G	G	G	G	R	G	G	G	G	G	R	R	G	G	G	G	G	G	G	G	G	R	G	G	R	G	G	G	G	G	R	R	R	G	R	G	G	G	G	G	G	G	G	G	G	G	G
Gm01:43443881	1	43443881	A	G	A	A	A	G	G	A	A	A	A	A	A	G	G	A	A	A	A	A	G	A	G	A	A	G	G	G	A	G	A	A	A	G	A	A	A	G	A	G	G	A	G	A	G	A	A
Gm01:43443900	1	43443900	A	C	A	A	A	C	C	A	A	A	A	A	A	C	C	A	A	A	A	A	C	A	C	A	A	C	C	C	A	C	A	A	A	C	A	A	A	C	A	C	C	A	C	A	C	A	A
Gm01:43472197	1	43472197	C	C	C	C	C	T	T	C	T	C	C	C	C	T	T	C	C	C	C	C	T	C	C	C	C	T	C	C	C	T	C	C	C	T	C	C	C	T	C	T	T	C	T	C	T	C	C
Gm01:43502723	1	43502723	C	C	C	C	C	T	T	C	T	C	C	C	C	T	T	C	C	C	C	C	T	C	C	C	C	T	C	C	C	T	C	C	C	T	C	C	C	T	C	T	T	C	T	T	T	C	C
Gm01:43503052	1	43503052	G	G	G	G	G	A	A	G	A	G	G	G	G	A	A	G	G	G	G	G	A	G	G	G	G	A	G	G	G	A	G	G	G	A	G	G	G	A	G	A	A	G	A	A	A	G	G
Gm01:43540703	1	43540703	G	G	G	G	G	G	G	G	G	G	G	G	G	G	G	G	R	G	G	A	G	G	G	G	G	G	G	A	G	G	G	G	G	G	G	G	G	G	G	G	G	G	G	A	G	G	G
Gm01:43564528	1	43564528	G	G	G	G	G	A	A	G	G	G	G	G	G	A	A	G	G	G	G	G	A	G	G	G	G	A	G	G	G	A	G	G	G	A	G	G	G	A	G	A	G	G	A	A	A	G	G
Gm01:43573873	1	43573873	A	A	A	A	A	A	A	A	A	A	A	A	A	A	A	A	A	A	A	A	G	A	A	G	A	A	A	A	A	G	A	A	G	G	A	A	A	A	A	G	A	R	G	G	A	A	A
Gm01:43589080	1	43589080	G	G	G	G	G	G	G	G	G	G	G	S	G	G	S	G	G	G	G	S	G	G	G	G	G	S	G	C	G	G	G	G	G	G	G	G	G	G	G	G	G	S	G	G	G	G	G
Gm01:43602458	1	43602458	T	T	T	T	T	T	T	T	T	T	T	T	T	T	T	T	T	K	K	K	T	T	T	T	K	G	T	T	T	T	T	T	T	T	T	T	T	T	K	T	T	T	T	T	T	T	T
Gm01:43620685	1	43620685	T	T	T	T	T	T	T	T	G	K	T	T	T	T	T	K	T	T	K	K	T	T	G	T	K	T	T	T	T	T	T	T	T	T	T	T	T	T	T	T	T	T	T	T	T	T	K
Gm01:43620738	1	43620738	G	A	G	G	G	A	G	A	A	A	G	A	A	G	A	A	A	G	G	A	A	A	A	A	G	G	G	G	A	R	A	A	A	G	G	G	G	G	A	G	G	G	A	G	G	G	A
Gm01:43624220	1	43624220	A	A	A	A	A	G	G	A	A	A	A	A	A	G	G	A	A	A	A	A	G	A	A	A	A	A	A	A	A	G	A	A	A	G	A	G	A	G	A	G	G	A	G	G	G	A	A
Gm01:43624532	1	43624532	T	T	T	T	T	T	T	T	T	T	T	T	T	T	T	T	T	T	T	T	T	T	G	T	T	T	T	T	T	T	K	T	T	T	T	T	T	T	K	T	T	T	T	T	T	T	T
Gm01:43632477	1	43632477	M	A	A	A	A	A	A	A	A	A	A	A	A	A	A	A	A	A	M	M	A	A	A	A	A	A	A	M	A	A	A	A	A	A	A	A	M	A	A	A	A	A	A	C	A	A	A
Gm01:43636736	1	43636736	A	A	A	A	R	A	A	A	A	A	A	A	A	A	A	A	G	A	A	A	A	G	A	A	A	A	A	A	A	A	A	A	A	A	A	A	A	A	A	A	A	A	A	A	A	A	G
Gm01:43669125	1	43669125	A	A	A	A	A	G	G	A	G	A	A	A	A	G	G	A	A	G	G	A	G	A	A	G	A	G	A	A	A	G	A	A	G	G	G	G	G	G	A	G	G	A	G	G	G	A	A
Gm01:43678778	1	43678778	C	M	C	C	C	A	C	A	C	C	C	C	C	C	C	C	C	C	C	C	C	C	C	C	C	C	C	C	C	C	C	C	C	C	C	C	C	C	M	C	A	A	C	A	C	C	M
Gm01:43678790	1	43678790	T	T	T	T	K	T	T	T	T	T	K	T	T	T	T	T	T	G	T	T	T	T	T	T	T	T	T	T	T	T	T	K	T	T	T	T	T	T	T	T	T	T	T	K	T	T	T
Gm01:43678819	1	43678819	C	M	C	C	M	C	C	C	C	C	C	C	M	C	C	C	C	C	C	C	C	C	C	C	C	C	C	C	C	C	C	C	C	C	C	C	C	C	M	C	C	C	C	C	C	M	C
Gm01:43697337	1	43697337	G	G	G	G	G	T	T	G	T	G	G	G	G	T	T	G	G	G	G	G	G	G	G	G	G	T	G	G	G	T	G	G	G	T	G	G	G	G	G	T	G	G	T	T	T	G	G
Gm01:43807977	1	43807977	C	C	C	C	C	C	C	C	C	C	C	C	C	C	C	C	C	G	G	C	C	C	C	G	C	C	C	C	C	C	C	C	G	C	G	C	S	C	C	C	C	C	C	C	C	C	C
Gm01:43860993	1	43860993	T	T	T	T	T	A	A	T	A	T	T	T	T	A	A	T	T	T	T	T	A	T	T	T	T	A	T	T	T	A	T	T	T	A	T	T	T	A	T	A	A	T	A	A	A	T	T
Gm01:43861319	1	43861319	T	T	T	T	T	C	C	T	C	T	T	T	T	C	C	T	T	T	T	T	C	T	T	T	T	C	T	T	T	C	T	T	T	C	T	C	T	C	T	C	C	T	C	C	C	T	T
Gm01:43886830	1	43886830	T	T	T	T	T	C	C	T	C	T	T	T	T	C	C	T	T	T	T	T	C	T	T	T	T	C	T	T	T	C	T	T	T	C	T	T	T	C	T	C	C	T	C	C	C	T	T
Gm01:43886861	1	43886861	C	C	C	C	C	T	T	C	T	C	C	C	C	T	T	C	C	C	C	C	T	C	C	C	C	T	C	C	C	T	C	C	C	T	C	T	C	T	C	T	T	C	T	T	T	C	C
Gm01:43886888	1	43886888	C	C	C	C	C	T	T	C	T	C	C	C	C	T	T	C	C	C	C	C	T	C	C	C	C	T	C	Y	C	T	C	C	C	T	C	C	C	T	C	T	T	C	T	T	T	C	Y
Gm01:43895719	1	43895719	T	T	T	T	T	K	T	T	T	K	T	K	T	T	K	T	T	T	T	K	T	T	T	T	T	T	T	T	T	T	T	T	T	T	T	T	T	T	T	T	T	K	K	T	T	T	T
Gm01:43895745	1	43895745	C	C	C	C	C	C	C	C	C	C	Y	C	C	C	Y	C	T	C	C	Y	C	C	C	C	C	C	C	C	C	C	C	C	C	C	C	C	C	C	C	C	C	C	C	C	C	C	C
Gm01:43927622	1	43927622	C	G	G	G	S	G	G	G	G	G	G	G	G	G	G	G	G	G	G	G	G	S	G	G	G	G	G	G	C	G	S	S	G	G	G	G	C	G	S	G	G	C	G	G	G	G	C
Gm01:43927904	1	43927904	G	G	G	G	G	G	G	G	G	G	G	G	G	G	G	T	G	G	G	G	G	G	G	G	G	K	G	G	G	G	G	G	G	G	G	G	G	G	K	G	G	G	G	T	G	G	G
Gm01:43927910	1	43927910	T	G	G	G	G	G	G	G	G	G	G	G	G	G	G	G	G	G	G	G	G	K	G	G	G	G	G	G	G	G	G	G	G	G	G	G	G	G	K	G	G	T	G	G	G	G	T
Gm01:43937222	1	43937222	T	T	T	T	T	T	T	T	T	T	T	T	T	T	C	T	T	T	T	T	T	T	T	T	T	T	T	T	T	C	T	T	T	T	T	T	T	T	T	T	T	T	T	T	T	T	Y
Gm01:43948723	1	43948723	C	C	C	C	C	T	T	C	T	C	C	C	C	Y	T	C	C	C	C	C	T	C	C	C	C	T	C	C	C	T	C	C	C	T	C	C	C	T	C	Y	T	C	T	T	T	C	C
Gm01:43948762	1	43948762	C	A	A	C	M	A	A	A	A	A	M	A	A	A	A	A	A	A	M	C	A	A	A	A	A	A	A	A	A	A	A	A	A	M	A	A	M	A	A	A	A	A	A	A	A	A	A
Gm01:43951302	1	43951302	A	A	A	A	A	G	G	A	G	A	A	A	A	G	G	A	A	A	A	A	G	R	A	G	A	G	A	A	A	G	A	A	G	G	G	G	G	G	A	G	G	A	G	G	G	A	A
Gm01:43958697	1	43958697	G	A	A	G	A	G	G	A	G	A	A	A	A	G	G	A	A	G	G	A	G	A	G	G	A	G	A	A	A	G	A	A	G	G	G	A	G	G	A	G	G	G	G	G	G	G	G
Gm01:43961177	1	43961177	A	G	G	A	G	G	G	G	G	G	G	G	G	G	G	G	G	G	A	G	G	G	A	G	G	G	G	G	G	G	G	G	G	G	G	G	G	G	G	G	G	A	G	G	G	R	A
Gm01:43961188	1	43961188	A	G	G	A	G	G	G	G	G	G	G	G	G	G	G	G	G	G	A	G	G	G	A	G	G	G	G	G	G	G	G	G	G	G	G	G	G	G	G	G	G	A	G	G	G	R	A
Gm01:43976738	1	43976738	G	G	G	G	G	A	A	G	A	G	G	G	G	A	A	G	G	G	G	G	A	G	G	G	G	A	G	G	G	A	G	G	G	A	G	A	G	A	G	A	A	G	A	A	A	G	G
Gm01:43976768	1	43976768	T	G	G	T	G	G	G	G	G	G	G	G	G	G	G	G	G	G	T	G	G	G	G	G	G	G	G	G	G	G	G	G	G	G	G	G	G	G	G	G	G	T	G	G	G	G	T
Gm01:43991302	1	43991302	A	G	G	A	G	G	G	G	G	G	G	G	G	G	G	G	G	G	A	G	G	G	A	G	G	G	G	G	G	G	G	G	G	G	G	G	G	G	G	G	G	A	G	G	G	A	A
Gm01:43991632	1	43991632	G	G	G	G	G	S	G	G	G	G	G	G	S	G	G	C	G	G	G	G	G	G	G	G	G	G	G	S	G	G	G	G	G	G	C	G	S	G	G	C	S	G	G	G	G	G	G
Gm01:44009436	1	44009436	T	A	T	T	A	T	A	T	A	T	T	A	T	A	A	T	T	T	T	A	A	T	T	T	T	A	T	T	T	A	T	T	T	A	T	T	T	A	T	T	A	T	A	A	A	T	A
Gm01:44024695	1	44024695	C	A	C	C	C	C	A	A	A	C	C	C	C	A	A	C	C	C	A	C	A	C	A	C	C	A	C	C	C	A	C	C	C	A	A	A	C	A	C	C	A	C	A	A	A	C	A
Gm01:44049561	1	44049561	G	G	G	G	G	G	G	G	G	G	G	G	G	G	G	G	G	G	A	G	G	G	G	G	G	G	A	G	G	G	G	G	G	G	G	G	G	G	A	G	G	G	G	G	G	G	G
Gm01:44155148	1	44155148	A	A	A	A	A	A	A	A	A	A	A	A	A	A	A	M	M	A	A	C	A	A	A	A	A	A	A	A	A	A	A	A	A	C	A	A	A	M	A	A	A	A	A	A	A	A	C
Gm01:44157098	1	44157098	T	T	T	T	T	T	T	T	T	T	T	T	T	T	T	T	T	T	T	T	K	G	T	T	T	K	K	T	T	T	T	T	T	T	T	T	T	T	T	T	T	T	T	T	T	T	T
Gm01:44159363	1	44159363	C	T	C	C	C	T	T	C	T	C	C	C	C	T	C	C	C	C	C	C	T	C	C	C	C	T	C	C	C	C	C	C	C	T	C	C	C	T	C	T	T	T	T	T	T	C	T
Gm01:44159369	1	44159369	G	A	G	G	G	A	A	G	A	G	G	G	G	A	G	G	G	G	G	G	A	G	G	G	G	A	G	G	G	A	G	G	G	A	G	G	G	A	G	A	A	A	A	A	A	G	A
Gm01:44164891	1	44164891	A	G	A	A	A	G	G	A	G	A	A	A	A	G	A	A	A	A	A	A	G	A	A	A	A	G	A	A	A	G	A	A	A	G	A	A	A	G	A	G	G	G	G	G	G	A	G
Gm01:44168805	1	44168805	C	A	C	C	C	A	A	C	A	C	C	C	C	A	C	C	C	C	C	C	A	C	C	C	C	A	C	C	C	A	C	C	C	A	C	C	C	A	C	A	A	A	A	A	A	C	A
Gm01:44196318	1	44196318	C	T	C	C	C	T	C	C	C	C	C	C	C	C	C	C	C	C	C	C	T	C	C	C	C	C	C	C	C	C	C	C	C	T	C	C	C	C	C	T	T	T	T	C	T	C	C
Gm01:44205449	1	44205449	A	A	A	A	A	A	A	G	A	A	A	G	A	A	A	A	A	A	A	A	R	A	A	A	A	A	A	A	A	A	A	A	A	A	A	A	A	A	A	A	A	A	A	A	A	A	R
Gm01:44212408	1	44212408	G	A	G	G	G	A	R	G	A	G	G	G	G	A	G	G	G	G	G	G	A	G	G	G	G	A	G	G	G	A	G	G	G	A	A	A	G	A	G	A	A	A	A	A	A	G	A
Gm01:44212477	1	44212477	C	T	C	C	C	T	T	C	C	C	C	C	C	C	C	C	C	C	C	C	C	C	C	C	C	C	C	C	C	C	C	C	C	T	C	C	C	C	C	T	T	T	T	T	T	C	T
Gm01:44212480	1	44212480	T	C	T	T	T	C	C	T	T	T	T	T	T	T	T	T	T	T	T	T	T	T	T	T	T	T	T	T	T	T	T	T	T	C	T	T	T	T	T	C	C	C	C	C	C	T	C
Gm01:44218026	1	44218026	T	C	T	T	T	C	C	T	C	T	T	T	T	C	T	T	T	T	T	T	C	T	T	T	T	C	T	T	T	C	T	T	T	C	C	T	T	C	T	C	C	C	C	C	C	T	C
Gm01:44218390	1	44218390	T	C	T	T	T	C	C	T	C	T	T	T	T	C	T	T	T	T	T	T	C	T	T	T	T	C	T	T	T	C	T	T	T	C	C	C	T	C	T	C	C	C	C	C	C	T	C
Gm01:44221041	1	44221041	C	G	C	C	C	G	G	C	G	C	C	C	C	G	C	C	C	C	C	C	G	C	C	C	C	G	C	C	C	G	C	C	C	G	G	G	C	G	C	G	G	G	G	G	G	C	G
Gm01:44244710	1	44244710	T	A	T	T	T	A	A	T	A	T	T	T	T	A	T	T	T	T	T	T	A	T	T	T	T	A	T	T	T	A	T	T	T	A	A	A	T	A	T	A	A	A	A	A	A	T	A
Gm01:44245035	1	44245035	A	A	A	A	A	A	A	A	A	C	A	A	A	A	A	M	C	A	C	A	A	C	A	A	A	A	A	A	A	A	M	A	A	A	M	A	A	A	A	A	A	A	A	A	A	A	A
Gm01:44245055	1	44245055	A	C	A	A	A	C	C	A	C	A	A	A	A	C	A	A	A	A	A	A	C	A	A	A	A	C	A	A	A	C	A	A	A	C	C	C	M	C	A	C	C	C	C	C	C	A	C
Gm01:44245059	1	44245059	T	C	T	T	T	C	C	T	C	T	T	T	T	C	T	T	T	T	T	T	C	T	T	T	T	C	T	T	T	C	T	T	T	C	C	C	T	C	T	C	C	C	C	C	C	T	C
Gm01:44305466	1	44305466	C	G	C	C	C	G	G	C	G	C	C	C	C	G	C	C	C	C	C	C	G	C	C	C	C	G	C	C	C	G	C	C	C	G	G	G	C	G	C	G	G	G	G	G	G	C	G
Gm01:44343881	1	44343881	A	A	A	A	M	A	M	A	M	A	A	A	A	M	A	A	A	A	A	A	A	A	A	A	A	C	A	A	A	A	M	A	M	A	A	A	M	A	A	A	A	A	A	A	A	A	A
Gm01:44440196	1	44440196	G	T	G	G	G	T	K	G	T	G	G	G	G	T	G	G	G	G	G	G	T	G	G	G	G	T	G	G	G	T	G	G	G	T	G	T	K	T	G	T	T	T	T	T	T	G	T
Gm01:44479803	1	44479803	T	C	T	T	T	C	C	T	C	T	T	T	T	C	Y	T	T	T	T	T	C	T	T	T	T	C	T	T	T	C	T	T	T	C	T	C	T	C	T	C	C	C	C	C	C	T	C
Gm01:44483243	1	44483243	C	T	C	C	C	T	T	C	T	C	C	C	C	T	C	C	C	C	C	C	T	C	C	C	C	T	C	C	C	T	C	C	C	T	C	T	T	T	C	T	T	T	T	T	T	C	T
Gm01:44517275	1	44517275	G	A	G	G	G	A	A	G	A	G	G	G	G	A	G	G	G	G	G	G	A	G	G	G	G	A	G	G	G	A	G	G	G	A	G	A	R	A	G	A	A	A	A	A	A	G	A
Gm01:44517306	1	44517306	A	A	M	A	A	A	A	A	A	A	M	A	A	A	A	A	A	A	A	A	A	A	A	A	A	A	M	A	A	A	A	A	A	A	A	A	A	A	M	A	A	A	A	A	A	A	A
Gm01:44633452	1	44633452	T	C	T	T	T	C	C	T	C	T	T	T	T	C	T	T	T	T	T	T	C	Y	T	T	T	C	T	T	T	C	T	T	T	C	T	C	Y	C	T	C	C	C	C	C	C	T	C
Gm01:44633795	1	44633795	A	G	A	A	A	G	G	A	G	A	A	A	A	G	A	A	A	A	A	A	G	R	A	A	A	G	A	A	A	G	A	A	A	G	A	G	R	G	A	G	G	G	G	G	G	A	G
Gm01:44719405	1	44719405	A	G	A	A	A	G	G	A	G	A	A	A	A	G	A	A	A	A	A	A	G	A	A	A	A	G	A	A	A	G	A	A	A	G	A	G	A	G	A	G	G	G	G	G	G	A	G
Gm01:44719475	1	44719475	T	C	T	T	T	T	T	T	T	T	T	T	T	T	T	T	T	T	T	T	T	T	T	T	T	C	T	T	T	T	Y	T	T	C	T	C	T	C	T	C	T	T	T	C	C	T	T
Gm01:44719842	1	44719842	C	T	C	C	C	T	T	C	C	C	C	C	C	T	C	C	C	C	C	C	T	C	C	C	C	T	C	C	C	T	C	C	C	T	C	T	C	T	C	T	T	T	T	T	T	C	T
Gm01:44719845	1	44719845	A	G	A	A	A	G	G	A	A	A	A	A	A	G	A	A	A	A	A	A	G	A	A	A	A	G	A	A	A	G	A	A	R	G	A	G	A	G	A	G	G	G	G	G	G	A	G
Gm01:44736938	1	44736938	T	T	T	T	T	T	T	T	T	T	T	T	T	T	K	G	T	T	T	T	T	T	T	T	T	T	T	T	T	T	T	G	T	T	T	T	G	T	K	T	T	T	T	T	T	T	T
Gm01:44739293	1	44739293	A	A	A	A	A	A	A	A	A	A	A	A	A	A	A	T	A	A	A	A	A	A	A	W	A	A	A	A	A	A	A	A	W	W	A	A	A	A	A	A	A	A	A	A	A	A	A
Gm01:44797955	1	44797955	A	G	A	A	A	G	G	A	G	A	A	A	A	G	A	A	A	A	A	A	G	A	A	A	A	G	A	A	A	G	A	A	A	G	A	A	A	G	A	G	G	G	G	G	G	A	G
Gm01:44798318	1	44798318	T	T	T	T	K	G	T	T	T	T	T	T	T	T	T	T	T	T	G	G	T	K	T	T	T	T	T	T	T	T	T	T	T	T	T	T	T	G	T	G	T	T	T	T	T	T	G
Gm01:44834007	1	44834007	G	T	G	G	G	T	T	G	T	G	G	G	G	T	G	G	G	G	G	G	T	G	G	G	G	T	G	G	G	T	G	G	G	T	G	G	K	T	G	T	T	T	T	T	T	G	T
Gm01:44872835	1	44872835	G	A	G	G	G	R	A	G	A	G	G	G	G	A	G	G	G	G	G	G	A	G	G	G	G	A	G	G	G	R	G	G	G	A	G	G	G	A	G	A	A	A	A	A	A	G	A
Gm01:44872854	1	44872854	G	A	G	G	G	R	A	G	A	G	G	G	G	A	G	G	G	G	G	G	A	G	G	G	G	A	G	G	G	R	G	G	G	A	G	G	G	A	G	A	A	A	A	A	A	G	A
Gm01:45007150	1	45007150	G	A	G	G	G	A	A	G	A	G	G	G	G	A	G	G	G	G	G	G	A	G	G	G	G	A	G	G	G	A	G	G	G	A	G	G	G	A	G	A	A	G	A	A	A	G	A
Gm01:45007519	1	45007519	A	G	A	A	A	G	G	A	G	A	A	A	A	G	A	A	A	A	A	A	G	A	A	A	A	G	A	A	A	G	A	A	A	G	A	A	A	G	A	G	G	A	G	G	G	A	G
Gm01:45054509	1	45054509	G	T	G	G	G	T	T	G	T	G	G	G	G	T	G	G	G	G	G	G	T	G	G	G	G	T	G	G	G	T	G	G	G	T	G	G	G	T	G	T	T	T	T	T	T	G	T
Gm01:45076318	1	45076318	A	G	A	A	A	G	G	A	A	A	A	A	A	G	A	A	A	A	A	A	G	A	A	A	A	G	A	A	A	G	R	A	A	G	A	A	A	G	A	G	G	G	G	G	G	A	G
Gm01:45087434	1	45087434	C	T	C	C	C	T	T	C	T	C	C	C	C	T	C	C	C	C	C	C	T	C	C	C	C	T	C	C	C	T	C	C	C	T	C	C	C	T	C	T	T	T	T	T	T	C	T
Gm01:45122337	1	45122337	G	A	G	G	G	A	A	G	A	G	G	G	G	A	G	G	G	G	G	G	A	G	G	G	G	A	G	G	G	A	G	G	G	A	G	G	G	A	G	A	A	A	A	A	A	G	A
Gm01:45167913	1	45167913	C	A	C	C	C	A	A	C	A	C	C	C	C	A	C	C	C	C	C	C	A	C	C	C	C	A	C	C	C	A	C	C	C	A	C	C	C	A	C	A	A	A	A	A	A	C	M
Gm01:45167930	1	45167930	A	G	A	A	A	G	G	A	G	A	A	A	A	G	A	A	A	A	A	A	G	A	A	A	A	G	A	A	A	G	A	A	A	G	A	A	A	G	A	G	G	G	G	G	G	A	R
Gm01:45174946	1	45174946	A	A	A	A	A	A	A	C	M	A	A	A	A	A	C	A	A	A	A	C	A	C	A	A	M	A	A	A	A	A	A	A	A	A	A	A	M	A	A	A	A	A	A	A	A	A	A
Gm01:45192054	1	45192054	T	G	T	T	T	G	G	T	G	T	T	T	T	G	T	T	T	T	T	T	G	T	T	T	T	G	T	T	T	G	T	T	T	G	T	T	T	G	T	G	G	G	G	G	G	T	G
Gm01:45192073	1	45192073	G	T	G	G	G	T	T	G	T	G	G	G	G	T	G	G	G	G	G	G	T	G	G	G	G	T	G	G	G	T	G	G	G	T	G	G	G	T	G	T	T	T	T	T	T	G	T
Gm01:45206198	1	45206198	A	G	A	A	A	G	G	A	G	A	A	A	A	G	A	A	A	A	A	A	G	A	A	A	A	G	A	A	A	G	A	A	A	G	A	A	A	G	A	G	G	G	G	G	G	A	G
Gm01:45207846	1	45207846	G	A	G	G	G	A	A	G	A	G	G	G	G	A	G	G	G	G	G	G	A	G	G	G	G	A	G	G	G	A	G	G	G	A	G	G	G	A	G	A	R	A	A	A	A	G	A
Gm01:45219114	1	45219114	A	G	A	A	A	G	G	A	G	A	A	A	A	G	A	A	A	A	A	A	G	A	A	A	A	G	A	A	A	G	A	A	R	G	A	A	A	G	A	G	G	G	G	G	G	A	G
Gm01:45242422	1	45242422	C	T	C	C	C	T	T	C	T	C	C	C	C	T	C	C	C	C	C	C	T	C	C	C	C	T	C	C	C	T	C	C	C	T	C	C	C	T	C	T	T	T	T	T	T	C	T
Gm01:45242456	1	45242456	C	A	C	C	C	C	C	A	A	C	M	A	M	C	C	C	A	C	C	C	A	C	C	C	C	A	C	M	M	C	C	C	M	M	C	C	M	C	C	C	C	C	C	C	C	C	C
Gm01:45279442	1	45279442	A	A	A	A	A	A	A	A	A	A	A	A	A	A	A	A	A	A	A	A	A	A	A	A	A	G	A	A	A	A	A	A	A	A	A	A	A	G	A	G	A	A	A	A	A	A	A
Gm01:45279446	1	45279446	T	T	T	T	T	T	K	T	T	T	T	G	T	T	T	T	T	T	T	T	K	T	T	T	T	G	T	T	T	K	T	T	T	T	T	T	T	G	T	G	T	T	T	T	T	T	T
Gm01:45287683	1	45287683	A	A	A	A	A	A	A	A	A	A	A	A	A	A	A	A	A	A	A	A	A	A	A	A	A	C	A	A	A	A	A	A	A	A	A	C	M	C	A	C	A	A	A	A	C	A	A
Gm01:45341680	1	45341680	T	T	T	T	T	T	K	K	G	T	T	T	T	T	T	T	T	T	T	T	T	T	K	T	G	T	T	T	T	T	T	T	T	T	T	T	T	T	T	T	T	T	T	T	T	G	T
Gm01:45364034	1	45364034	T	T	T	T	T	T	T	T	T	T	T	T	T	T	T	T	T	T	T	T	T	T	T	T	T	C	T	T	T	T	T	T	T	T	T	T	T	C	T	C	T	T	T	T	C	T	T
Gm01:45431097	1	45431097	A	A	A	A	A	A	A	R	A	R	A	A	G	A	A	A	A	A	G	A	A	A	A	A	A	A	A	A	A	A	A	A	A	A	A	A	A	A	A	A	A	A	G	A	A	A	A
Gm01:45461467	1	45461467	G	G	G	G	K	G	G	K	G	G	G	G	G	G	K	G	K	G	G	G	K	G	G	G	K	G	K	K	K	G	G	G	G	G	G	T	G	G	G	G	G	K	G	G	G	G	K
Gm01:45470685	1	45470685	A	A	A	A	A	M	A	A	M	C	A	A	A	A	M	A	M	A	A	A	A	A	A	A	A	M	A	A	A	A	A	M	A	C	A	A	A	A	A	A	A	M	A	A	M	A	M
Gm01:45601740	1	45601740	G	G	G	G	G	G	G	A	G	G	G	G	G	G	G	G	G	G	G	G	G	G	G	G	A	G	G	G	G	G	G	A	G	G	G	A	G	G	G	G	G	G	G	G	G	G	G
Gm01:45642794	1	45642794	A	A	A	A	A	C	A	A	A	A	A	A	C	A	A	A	A	A	M	A	A	M	A	A	A	A	A	A	A	A	A	A	A	A	A	A	A	C	A	A	A	A	A	A	M	A	A
Gm01:45663333	1	45663333	G	G	G	G	G	G	G	A	G	G	G	A	A	G	G	G	G	G	G	A	G	G	G	G	A	G	G	G	G	G	G	A	G	G	G	A	G	G	A	G	G	G	G	G	G	G	G
Gm01:45663747	1	45663747	G	G	G	G	G	G	G	C	G	G	G	C	C	G	G	G	G	G	G	C	G	G	G	G	C	G	G	G	G	G	G	C	G	G	G	C	G	G	C	G	G	G	G	G	G	G	G
Gm01:45762108	1	45762108	G	G	G	G	G	G	G	A	G	G	G	A	A	G	G	G	G	G	G	G	G	G	G	G	A	G	G	G	G	G	G	A	G	G	G	A	G	G	A	G	G	G	G	G	G	G	G
Gm01:45762109	1	45762109	C	C	C	C	C	C	C	G	C	C	C	G	G	C	C	C	C	C	C	C	C	C	C	C	G	C	C	C	C	C	C	G	C	C	C	G	C	C	G	C	C	C	C	C	C	C	C
Gm01:45770726	1	45770726	T	T	T	T	T	T	T	C	T	T	T	C	C	T	T	T	T	T	T	C	T	T	T	T	C	T	T	T	T	T	T	C	T	T	T	C	T	T	C	T	T	T	T	T	T	T	T
Gm01:45807794	1	45807794	T	C	C	T	C	C	C	C	T	C	T	C	C	C	C	T	T	C	T	C	T	C	T	C	C	C	T	C	C	C	T	C	C	T	C	C	T	C	C	C	C	T	T	C	C	T	C
Gm01:45906877	1	45906877	A	G	G	A	G	G	G	G	G	G	G	G	G	G	G	G	G	G	G	G	G	G	A	G	G	G	G	G	G	G	G	G	G	G	G	G	G	G	G	G	G	G	G	G	G	A	G
Gm01:45963173	1	45963173	T	T	T	T	T	T	T	T	T	T	T	T	T	T	K	K	T	T	T	T	T	K	T	G	T	G	T	T	T	T	T	T	T	T	K	T	G	T	T	T	T	G	T	T	T	T	K
Gm01:45963182	1	45963182	A	A	A	A	A	A	A	A	A	A	A	C	A	A	A	A	A	M	A	A	A	A	A	A	A	A	A	A	A	A	C	A	A	A	A	C	A	A	A	A	A	A	A	A	A	C	A
Gm01:45963199	1	45963199	C	C	C	C	C	C	C	C	C	C	C	C	C	C	C	C	C	C	C	C	C	C	C	C	C	A	C	C	C	C	C	C	C	C	C	C	A	C	C	C	C	C	C	C	C	C	M
Gm01:45963201	1	45963201	C	C	C	C	C	C	C	C	C	C	C	C	C	C	C	C	C	C	A	C	C	C	A	C	C	A	M	C	C	C	C	C	C	C	M	C	A	C	C	C	C	C	C	C	C	C	C
Gm01:46146365	1	46146365	T	T	T	T	T	T	T	T	T	T	T	T	K	T	T	K	K	T	T	T	T	T	T	K	K	T	T	T	T	T	K	K	T	K	T	T	T	T	T	T	T	T	T	T	T	T	T
Gm01:46186282	1	46186282	A	A	A	A	A	A	A	A	A	A	A	A	A	A	A	A	A	T	A	T	A	A	A	A	A	A	A	T	A	T	A	T	T	A	A	A	A	A	A	T	A	A	A	A	A	A	A
Gm01:46326526	1	46326526	T	T	T	T	T	T	T	T	T	T	T	T	T	T	T	T	T	T	T	T	T	T	T	T	T	T	T	T	T	T	T	T	T	T	T	T	T	T	T	T	T	T	T	T	T	T	T
Gm01:46555896	1	46555896	C	T	C	C	C	Y	C	C	C	C	C	C	T	C	C	C	C	C	C	C	C	Y	Y	C	Y	C	C	C	C	C	C	C	C	C	C	T	C	C	C	C	Y	C	C	C	C	C	C
Gm01:46563485	1	46563485	T	T	T	T	K	T	T	T	T	T	K	T	T	T	K	T	T	T	T	K	T	T	T	T	T	K	T	T	T	K	K	K	T	T	T	T	K	T	K	T	T	T	T	T	T	T	T
Gm01:46729367	1	46729367	C	T	C	T	T	T	T	T	C	T	T	T	T	Y	T	Y	C	Y	T	T	Y	Y	C	T	Y	T	C	T	T	T	C	T	T	T	T	Y	T	T	T	T	T	T	T	T	T	T	T
Gm01:46772985	1	46772985	A	A	A	A	A	A	A	A	A	A	A	A	A	A	A	A	A	A	T	A	A	A	A	A	A	A	A	A	A	A	A	A	A	A	T	T	W	A	A	A	A	A	A	A	A	A	A
Gm01:46812762	1	46812762	C	C	C	C	C	C	C	C	C	C	C	M	C	C	A	C	C	C	C	A	C	C	C	C	C	M	M	C	M	C	C	C	C	C	C	C	C	C	C	C	C	C	C	C	C	C	C
Gm01:46892985	1	46892985	T	T	T	T	T	T	T	T	T	T	T	T	T	T	G	T	T	T	T	T	T	T	T	G	T	T	T	G	T	G	T	T	T	T	T	G	K	T	T	T	T	T	G	T	T	T	T
Gm01:47009401	1	47009401	A	A	A	A	A	A	A	C	A	A	A	A	A	A	A	A	C	A	A	A	A	A	A	A	A	A	A	A	A	A	C	A	A	A	A	A	A	A	C	A	A	A	A	A	A	A	A
Gm01:47073884	1	47073884	T	T	T	T	T	W	T	T	T	T	T	T	T	W	A	T	T	T	T	T	A	T	T	A	T	T	T	T	T	T	T	T	T	T	T	T	A	A	W	T	T	T	T	T	T	T	T
Gm01:47115186	1	47115186	T	T	T	T	T	T	G	T	G	T	T	T	T	T	T	T	T	T	T	T	T	G	T	T	T	T	K	T	T	T	G	T	T	T	T	T	T	T	T	T	T	T	T	T	T	T	T
Gm01:47124205	1	47124205	C	C	M	C	M	C	C	C	C	C	C	C	C	C	C	C	C	C	C	C	A	C	C	C	C	C	C	C	M	C	C	C	C	C	C	C	M	C	C	M	C	C	C	C	C	C	C
Gm01:47157298	1	47157298	T	T	K	T	T	T	T	T	T	G	T	T	T	T	T	T	T	T	T	T	T	T	T	G	G	T	T	T	T	T	T	T	T	T	T	T	T	T	T	T	T	T	T	T	T	T	T
Gm01:47157305	1	47157305	T	T	T	T	T	T	T	T	G	G	T	T	T	T	T	T	T	T	T	G	T	T	G	T	G	T	T	T	T	T	T	T	T	T	T	T	T	T	T	T	T	T	T	T	T	T	T
Gm01:47166617	1	47166617	A	G	A	A	A	A	A	A	G	A	A	A	A	A	G	A	R	A	A	A	A	G	A	A	G	A	A	A	A	A	A	A	A	A	A	A	A	A	A	A	A	A	A	A	A	A	A
Gm01:47239736	1	47239736	C	C	C	C	C	C	C	S	C	C	C	C	G	C	G	C	S	C	C	C	C	G	G	C	C	C	C	C	C	C	C	C	C	C	C	C	C	C	C	C	C	C	C	C	G	C	G
Gm01:47239751	1	47239751	T	T	T	T	T	T	T	K	T	T	T	T	G	T	G	T	K	T	T	T	T	G	G	T	T	T	T	T	T	T	T	T	T	T	T	T	T	T	T	T	T	T	T	T	G	T	G
Gm01:47239776	1	47239776	A	C	C	C	C	C	C	M	C	C	C	C	C	A	C	C	C	C	C	M	C	C	C	M	M	C	C	C	C	C	M	C	C	A	C	C	C	C	A	C	C	C	A	C	C	C	C
Gm01:47365960	1	47365960	T	T	C	Y	T	T	T	T	T	T	T	T	Y	T	T	T	T	T	Y	T	C	T	T	T	C	T	T	Y	T	C	T	T	T	T	T	T	T	T	T	T	T	T	T	T	T	T	T
Gm01:47365962	1	47365962	C	C	T	Y	C	T	C	C	C	C	C	C	Y	C	C	C	C	C	Y	Y	T	C	C	C	T	Y	C	Y	C	T	C	Y	C	C	T	C	C	C	C	C	C	C	T	C	C	C	C
Gm01:47567195	1	47567195	T	T	T	T	T	T	T	A	T	T	T	T	T	T	T	T	T	T	T	T	T	T	T	A	T	T	T	T	T	T	T	T	W	W	W	T	T	T	T	T	T	T	T	A	T	T	T
Gm01:47616407	1	47616407	A	A	A	A	A	A	A	A	A	A	A	A	A	A	A	A	A	M	A	A	A	M	A	A	A	A	A	A	A	A	A	A	A	C	A	M	A	A	A	A	A	A	A	A	A	A	A
Gm01:47912867	1	47912867	G	G	G	G	G	G	G	G	G	G	G	G	G	G	G	A	G	G	G	G	G	G	G	G	G	G	A	A	G	G	G	G	G	G	G	G	G	G	G	G	A	A	G	G	G	G	A
Gm01:47947125	1	47947125	C	G	G	C	G	G	G	C	G	G	C	C	C	C	C	G	C	G	G	S	G	G	C	G	C	G	G	G	C	C	C	C	G	G	C	G	G	G	C	G	G	G	G	G	C	G	G
Gm01:47948090	1	47948090	A	G	G	G	G	G	G	G	G	G	A	G	G	G	G	G	A	G	G	G	G	G	A	G	G	G	G	G	A	A	A	G	G	G	G	G	G	G	G	G	G	G	G	G	A	G	G
Gm01:47960354	1	47960354	A	T	T	T	T	T	T	T	T	T	T	T	T	T	T	T	T	T	T	T	T	T	T	T	T	T	T	T	A	A	T	T	T	T	T	T	T	T	T	T	T	W	T	T	A	T	T
Gm01:48076204	1	48076204	G	A	A	G	A	A	A	A	A	A	G	G	G	G	A	A	G	G	A	G	A	A	A	G	G	A	A	A	G	G	G	A	A	A	G	G	G	A	G	A	G	A	A	A	A	A	A
Gm01:48102679	1	48102679	G	G	K	G	G	G	T	G	G	G	G	G	G	G	G	G	K	G	G	T	G	G	G	G	G	G	G	G	K	G	G	K	G	G	G	G	G	G	G	G	G	G	G	K	G	G	G
Gm01:48106119	1	48106119	C	T	T	C	T	T	T	T	T	T	C	T	T	C	C	T	C	T	T	T	T	T	C	T	T	T	T	T	C	C	C	T	T	T	T	C	Y	T	T	T	T	T	T	T	C	T	T
Gm01:48106152	1	48106152	C	C	C	C	C	C	C	C	C	C	C	C	C	C	C	C	Y	C	C	C	C	C	C	C	C	C	C	C	C	C	C	C	C	C	C	C	C	T	T	C	C	C	C	C	C	T	C
Gm01:48106545	1	48106545	T	T	T	T	T	T	T	T	K	T	T	T	T	T	T	T	T	G	T	T	T	T	T	T	T	T	G	K	T	T	T	K	T	T	T	T	T	T	T	T	T	T	T	T	T	T	T
Gm01:48121171	1	48121171	A	C	C	A	C	C	C	C	C	C	A	C	C	A	A	C	A	C	C	C	C	C	A	C	C	C	C	C	A	A	A	C	C	C	C	C	C	C	C	C	C	C	C	C	A	C	C
Gm01:48214006	1	48214006	C	C	C	C	C	C	C	T	C	C	C	T	T	C	C	C	C	C	C	Y	C	C	C	C	T	C	C	C	C	C	C	T	C	C	T	T	Y	C	T	C	C	C	C	C	C	C	C
Gm01:48221601	1	48221601	T	C	T	C	C	T	T	T	T	T	C	T	T	C	C	T	C	T	T	T	C	T	C	C	T	T	T	T	C	T	T	T	T	C	T	C	Y	T	T	T	T	T	T	T	T	T	T
Gm01:48272227	1	48272227	A	T	T	A	T	T	T	T	T	T	A	T	T	A	A	T	A	T	T	T	T	T	A	T	T	T	T	T	T	A	A	T	T	T	T	A	T	T	T	T	T	T	T	T	A	T	T
Gm01:48272228	1	48272228	T	A	A	T	A	A	A	A	A	A	T	A	A	T	T	A	T	A	A	A	A	A	T	A	A	A	A	A	T	T	T	A	A	A	A	T	A	A	A	A	A	A	A	A	A	A	A
Gm01:48272230	1	48272230	T	C	C	T	C	C	C	C	C	C	T	C	C	T	T	C	T	C	C	C	C	C	T	C	C	C	C	C	T	T	T	C	C	C	C	T	C	C	C	C	C	C	C	C	C	C	C
Gm01:48272232	1	48272232	C	A	A	C	A	A	A	A	A	A	C	A	A	C	C	A	C	A	A	A	A	A	C	A	A	A	A	A	C	C	C	A	A	A	A	C	A	A	A	A	A	A	A	A	A	A	A
Gm01:48318551	1	48318551	C	C	C	C	C	C	C	C	C	C	A	C	C	C	C	C	C	C	C	C	C	C	M	C	C	C	C	C	M	C	C	C	C	C	M	C	C	C	C	C	C	C	C	C	C	C	C
Gm01:48318920	1	48318920	G	A	A	G	A	A	A	A	A	A	G	A	A	G	G	A	G	A	A	A	A	A	G	A	A	A	A	A	G	G	G	A	A	A	A	G	A	A	A	A	A	A	A	A	A	A	A
Gm01:48322926	1	48322926	A	G	G	A	G	G	G	G	G	G	A	G	G	A	A	G	A	G	G	G	G	G	A	G	G	G	G	G	A	A	A	G	G	G	G	A	G	G	G	G	G	G	G	G	G	G	G
Gm01:48323271	1	48323271	T	T	T	T	T	T	T	T	K	T	T	T	T	T	T	T	K	T	T	T	K	T	T	T	T	T	T	K	T	T	T	T	T	K	K	T	T	T	K	T	T	T	T	T	T	T	K
Gm01:48345657	1	48345657	T	G	T	T	K	T	T	T	K	T	T	T	T	T	T	T	T	T	T	T	T	T	T	K	T	K	T	T	T	T	T	T	T	K	T	T	T	G	T	G	T	T	T	T	T	T	T
Gm01:48424558	1	48424558	G	A	A	G	A	A	A	A	A	A	G	A	A	G	G	A	G	A	A	A	A	A	G	A	A	A	A	A	G	G	G	A	A	A	A	G	A	A	A	A	A	A	A	A	G	A	A
Gm01:48424580	1	48424580	G	R	A	G	A	A	A	G	A	A	G	G	G	G	G	A	G	A	A	R	A	A	G	A	G	A	A	A	G	G	G	G	A	A	G	G	G	A	G	A	A	A	A	A	G	A	A
Gm01:48459434	1	48459434	A	M	A	A	A	A	A	A	M	A	A	A	A	A	A	A	A	A	A	A	A	A	A	A	A	A	A	M	A	A	A	A	A	C	A	C	M	A	A	C	M	M	A	A	A	A	A
Gm01:48460914	1	48460914	C	Y	Y	C	T	T	T	C	C	T	C	C	C	C	C	T	C	C	C	Y	C	T	C	T	C	C	T	T	C	C	C	C	T	T	C	C	C	C	C	C	C	C	C	T	C	C	C
Gm01:48461265	1	48461265	A	A	G	A	G	G	G	A	A	G	A	A	A	A	A	G	R	A	A	R	A	G	R	G	R	A	G	G	A	A	A	A	G	G	A	R	A	R	A	A	R	R	A	G	A	A	A
Gm01:48493418	1	48493418	C	C	T	C	T	T	T	C	C	T	C	C	C	C	C	T	C	C	C	Y	C	T	C	T	C	C	T	T	C	C	C	C	T	T	C	C	C	C	C	C	C	C	C	T	C	C	C
Gm01:48509630	1	48509630	T	T	C	T	C	C	C	T	T	C	T	T	T	T	T	C	T	T	T	T	T	C	T	C	T	T	C	C	T	T	T	T	C	C	T	T	T	T	T	T	T	T	T	C	T	T	T
Gm01:48509641	1	48509641	G	G	A	G	A	A	A	G	G	A	G	G	G	G	G	A	G	G	G	G	G	A	G	A	G	G	A	A	G	G	G	G	A	A	G	G	G	G	G	G	G	G	G	A	G	G	G
Gm01:48544983	1	48544983	T	T	T	T	C	T	T	T	T	T	T	C	T	T	T	T	T	T	T	T	T	T	T	T	T	T	C	T	C	T	T	T	C	T	T	T	T	T	T	T	T	T	T	T	T	T	T
Gm01:48621272	1	48621272	T	T	T	T	T	T	T	T	T	T	T	T	T	T	T	T	T	T	T	G	K	G	T	T	T	K	T	T	T	T	G	T	T	T	G	T	T	T	T	T	T	T	T	T	T	T	T
Gm01:48660831	1	48660831	T	G	T	T	T	T	T	T	T	T	T	T	T	G	G	T	T	T	T	T	T	T	T	G	T	T	T	T	K	T	T	T	T	K	K	T	T	G	K	T	T	T	T	T	T	T	T
Gm01:48766379	1	48766379	A	A	A	A	A	A	A	A	A	A	A	A	A	A	A	A	A	M	A	A	A	A	A	A	M	A	A	M	A	A	A	C	M	A	A	A	A	A	A	A	A	M	A	A	A	A	A
Gm01:48815154	1	48815154	T	C	T	C	T	T	T	T	T	T	C	Y	T	C	T	T	T	T	C	T	C	C	T	T	T	T	T	T	C	C	C	T	T	T	T	C	Y	C	T	T	C	C	T	T	C	T	C
Gm01:48952608	1	48952608	C	C	C	C	C	C	C	M	C	M	C	C	C	M	C	C	C	C	C	C	C	C	C	C	C	C	C	C	C	M	M	C	C	C	C	A	C	C	C	M	M	C	C	C	M	C	C
Gm01:48981161	1	48981161	A	A	A	A	A	A	A	A	A	T	A	A	A	T	A	A	A	A	A	A	A	A	T	A	A	A	A	A	A	A	A	A	A	A	A	A	A	A	A	A	T	A	A	A	T	A	T
Gm01:48981562	1	48981562	G	G	G	G	G	G	G	G	G	A	G	G	G	A	G	G	G	G	G	G	G	A	A	G	G	G	G	G	G	A	G	G	G	G	G	G	G	G	G	G	A	G	G	G	A	G	A
Gm01:49132851	1	49132851	C	C	C	C	C	C	C	G	G	C	G	C	G	C	G	C	G	G	C	C	C	C	C	G	C	C	G	C	G	C	C	C	C	C	C	C	G	C	C	C	C	G	C	C	C	G	C
Gm01:49132860	1	49132860	T	T	T	T	T	C	T	T	T	T	T	T	T	C	T	T	T	T	C	T	C	T	T	T	C	C	T	T	T	T	T	T	T	T	T	T	T	C	T	T	C	C	T	T	C	T	T
Gm01:49132878	1	49132878	A	G	G	A	A	G	G	G	A	A	A	A	G	A	G	G	G	G	A	G	A	A	A	G	A	A	G	G	A	G	G	A	G	A	G	G	A	G	A	A	A	A	A	A	A	G	A
Gm01:49147399	1	49147399	A	T	T	T	T	T	T	T	T	T	T	T	T	A	T	T	T	T	A	T	A	A	T	T	T	A	T	T	T	T	T	T	T	T	T	T	W	T	T	T	A	A	A	T	A	T	T
Gm01:49179068	1	49179068	G	T	T	G	T	T	T	G	G	T	T	G	G	G	T	T	T	T	G	T	G	G	G	G	G	G	T	T	G	T	T	G	T	T	T	T	G	T	G	G	G	G	G	G	G	T	G
Gm01:49179084	1	49179084	C	T	C	C	T	T	T	C	C	T	T	C	C	C	T	T	T	C	C	T	C	C	C	C	C	C	T	T	C	T	T	C	T	T	T	C	C	T	C	C	C	C	Y	C	C	C	C
Gm01:49351928	1	49351928	A	A	A	C	A	C	A	A	A	A	A	A	A	A	A	A	A	C	A	A	A	A	A	A	A	A	A	A	A	C	A	A	A	A	A	A	A	A	A	A	A	A	A	A	M	A	A
Gm01:49376827	1	49376827	A	A	A	A	A	R	A	A	A	A	A	A	A	A	A	A	A	A	A	A	A	A	A	A	A	A	A	A	A	A	A	A	A	A	A	R	A	R	A	A	A	G	A	A	A	A	A
Gm01:49392325	1	49392325	T	A	A	A	A	A	A	T	T	T	T	T	T	T	T	A	T	T	T	T	T	T	T	A	T	T	A	A	T	T	T	T	A	A	T	A	T	A	T	T	T	T	T	T	T	A	T
Gm01:49405667	1	49405667	C	T	T	T	T	T	T	C	C	C	C	C	C	C	C	T	C	C	C	C	C	C	C	T	C	C	T	T	C	C	C	C	T	T	C	T	C	T	C	C	C	C	C	C	C	T	C
Gm01:49438641	1	49438641	T	T	T	T	T	T	T	T	T	T	T	T	T	T	T	T	T	T	T	T	T	T	T	T	T	T	T	T	T	T	T	G	G	K	T	T	T	T	T	T	T	T	T	G	T	T	T
Gm01:49450724	1	49450724	C	C	C	C	C	C	Y	C	C	C	C	Y	C	C	C	C	C	Y	Y	C	C	C	C	C	C	C	Y	C	C	T	C	Y	C	Y	T	T	C	C	C	C	C	Y	C	C	Y	C	C
Gm01:49508001	1	49508001	T	C	C	C	C	C	C	C	C	T	C	C	C	C	C	C	T	C	C	C	C	T	C	C	C	T	C	C	C	C	C	C	C	C	C	T	C	C	C	C	C	C	T	C	C	C	C
Gm01:49508026	1	49508026	T	A	A	A	A	A	A	A	A	T	A	A	A	A	A	A	T	A	A	A	A	T	A	A	A	T	A	A	A	A	A	A	A	A	A	T	W	A	A	A	A	A	T	A	A	A	A
Gm01:49613296	1	49613296	G	G	G	G	G	G	G	A	A	G	G	A	A	G	A	G	G	A	G	A	G	G	G	G	A	G	G	G	A	G	G	G	G	G	G	A	G	G	A	G	G	G	G	G	A	A	G
Gm01:49765156	1	49765156	A	A	A	A	A	A	A	A	C	A	A	A	A	A	A	A	M	A	A	A	C	A	A	A	A	A	A	A	A	A	A	M	A	A	M	A	A	A	A	A	A	A	M	A	A	A	A
Gm01:49889367	1	49889367	T	T	T	G	T	T	T	T	T	T	T	T	T	T	T	K	K	T	T	T	T	T	T	T	T	K	G	T	T	T	K	T	K	T	T	T	T	T	T	T	T	T	T	T	T	T	T
Gm01:49891838	1	49891838	G	G	A	A	G	A	A	A	G	G	G	A	A	G	G	G	G	G	G	A	A	G	G	A	A	G	A	A	G	A	G	A	A	A	G	A	G	A	A	G	G	A	G	G	G	A	A
Gm01:49912343	1	49912343	C	C	T	T	C	T	T	T	C	C	C	T	T	C	C	C	C	T	C	T	T	C	C	T	T	C	T	T	C	T	C	T	T	T	C	C	C	T	T	C	C	T	C	C	T	T	T
Gm01:49968589	1	49968589	C	C	T	T	C	T	T	T	C	C	C	T	T	C	C	C	C	C	C	T	T	C	C	T	T	C	T	T	C	T	C	T	T	T	C	C	C	T	T	C	C	T	C	C	C	T	T
Gm01:49973801	1	49973801	A	A	A	A	A	T	T	T	A	A	A	T	T	A	A	A	A	A	A	A	T	A	A	A	T	A	A	A	A	A	A	A	A	A	A	A	A	A	A	A	A	T	A	A	A	T	T
Gm01:49998046	1	49998046	G	T	G	G	T	G	G	G	G	G	G	G	G	T	T	G	G	T	G	G	G	T	T	G	G	T	G	G	G	G	G	G	G	G	T	G	G	G	G	T	G	G	G	T	T	G	G
Gm01:49998077	1	49998077	T	T	A	A	T	A	A	A	T	T	T	A	A	T	T	T	A	T	T	A	A	T	T	A	A	T	A	A	T	A	T	A	A	A	T	A	T	A	A	T	T	A	T	T	T	A	A
Gm01:49998444	1	49998444	T	A	A	A	A	A	A	A	T	T	T	A	A	A	A	T	A	A	T	A	A	A	A	A	A	A	A	A	T	A	T	A	A	A	A	A	T	A	A	A	T	A	T	A	A	A	A
Gm01:49998534	1	49998534	T	T	T	T	T	T	T	T	T	G	T	T	T	T	T	T	T	T	G	T	T	T	T	T	T	T	T	T	T	T	T	T	T	T	T	T	T	T	T	T	G	T	T	T	T	T	T
Gm01:50102129	1	50102129	G	T	G	G	G	G	G	G	G	T	G	T	T	T	G	G	G	G	T	T	T	T	G	G	T	T	G	G	G	G	G	G	G	G	G	T	G	G	G	G	T	G	T	G	T	G	G
Gm01:50125980	1	50125980	T	T	T	T	T	T	T	T	T	T	T	C	T	T	T	T	T	C	T	T	T	T	T	T	T	T	T	T	T	T	T	T	T	T	T	T	T	T	T	C	T	T	T	T	C	T	T
Gm01:50132899	1	50132899	G	C	G	G	G	G	G	G	G	C	G	C	C	C	G	G	G	C	C	G	C	C	G	G	C	C	G	G	G	G	G	G	G	G	G	C	S	G	G	G	C	G	C	G	C	G	G
Gm01:50132902	1	50132902	G	A	G	G	G	G	G	G	G	A	G	A	A	A	G	G	G	A	A	G	A	A	G	G	A	A	G	G	G	G	G	G	G	G	G	A	R	G	G	G	A	G	A	G	A	G	G
Gm01:50133285	1	50133285	A	A	A	A	A	A	A	M	A	A	M	A	A	A	A	M	A	A	A	A	A	A	A	A	A	A	A	A	M	M	A	A	A	A	A	A	A	A	A	A	A	A	A	A	A	A	A
Gm01:50133304	1	50133304	C	T	C	C	C	C	C	C	C	T	C	T	T	T	C	C	C	T	C	C	T	T	C	C	T	T	C	C	C	C	C	C	C	C	C	T	Y	C	C	C	T	C	T	T	T	C	C
Gm01:50189615	1	50189615	C	A	A	A	A	A	A	A	A	A	A	A	A	A	A	A	C	A	A	A	A	A	A	A	A	A	A	C	A	A	A	A	A	C	A	A	A	A	A	A	A	A	A	A	A	A	C
Gm01:50228792	1	50228792	A	A	A	A	G	G	G	A	G	A	G	A	G	A	A	A	G	G	A	A	G	A	A	G	A	A	A	G	G	G	G	G	G	G	G	A	A	G	A	A	A	G	A	A	A	A	G
Gm01:50235031	1	50235031	C	T	C	C	C	C	C	C	C	T	C	T	C	T	C	C	C	C	T	Y	C	T	C	C	T	T	C	C	C	C	C	C	C	C	C	C	C	C	C	T	T	C	T	T	T	C	C
Gm01:50235052	1	50235052	C	T	C	C	C	C	C	C	C	T	C	T	C	T	C	C	C	C	T	Y	C	T	C	C	T	T	C	C	C	C	C	C	C	C	C	C	C	C	C	T	T	C	T	T	T	C	C
Gm01:50267251	1	50267251	A	G	A	A	A	A	A	G	A	G	A	G	A	G	A	A	A	A	G	G	A	G	A	A	G	G	A	A	A	A	A	A	A	A	A	A	A	A	G	G	G	A	G	G	G	A	A
Gm01:50301755	1	50301755	G	A	G	G	G	G	G	A	G	A	G	A	G	A	G	G	G	A	A	A	G	A	G	G	A	A	G	G	G	G	G	G	G	G	G	G	A	G	A	A	A	G	A	A	A	G	G
Gm01:50310715	1	50310715	A	G	A	A	A	A	A	A	A	G	A	G	A	G	A	A	A	G	G	G	A	G	A	A	G	G	A	A	A	A	A	A	A	A	A	A	A	A	G	G	G	A	G	G	G	A	A
Gm01:50333498	1	50333498	C	T	C	C	C	C	C	C	C	T	C	C	C	T	C	C	C	C	T	T	C	C	C	C	C	C	C	C	C	C	C	C	C	C	C	C	C	C	C	C	C	C	T	C	T	C	C
Gm01:50333501	1	50333501	G	G	G	G	G	G	G	G	G	G	G	G	G	G	G	G	G	A	G	G	G	G	G	G	G	G	G	G	G	G	G	G	G	G	G	G	G	G	G	G	G	G	G	A	G	G	G
Gm01:50367235	1	50367235	C	T	C	C	C	C	C	T	C	T	C	T	C	T	C	C	C	T	T	T	C	T	C	C	T	C	C	C	C	C	C	C	C	C	C	C	C	C	T	C	T	C	T	T	T	C	C
Gm01:50382197	1	50382197	T	C	T	T	T	T	T	C	T	C	T	C	T	C	T	T	T	C	C	C	T	C	Y	T	C	C	T	T	T	T	T	T	T	T	T	C	Y	T	C	C	C	T	C	C	C	T	T
Gm01:50416297	1	50416297	A	G	A	A	A	A	A	G	A	G	A	G	A	G	A	A	A	G	G	G	A	G	A	A	G	G	A	A	A	A	A	A	A	A	A	G	A	A	G	A	G	A	G	G	G	A	A
Gm01:50418333	1	50418333	T	C	T	T	T	T	T	C	T	C	T	C	T	C	T	T	T	T	C	C	T	C	T	T	C	T	T	T	T	T	T	T	T	T	T	T	T	T	C	T	C	T	C	T	C	T	T
Gm01:50418370	1	50418370	C	A	C	C	C	C	C	A	C	A	C	A	C	A	C	C	C	C	A	A	C	A	C	C	A	C	C	C	C	C	C	C	C	C	C	C	C	C	A	C	A	C	A	C	A	C	C
Gm01:50427345	1	50427345	T	T	T	T	Y	T	T	T	T	T	T	T	T	T	Y	T	T	T	T	T	T	T	T	Y	T	C	Y	T	T	T	T	T	Y	T	Y	T	T	T	T	T	T	T	T	T	T	T	T
Gm01:50502512	1	50502512	G	G	G	A	A	A	A	G	A	G	A	G	A	G	A	A	A	G	G	G	A	G	A	A	G	G	A	A	A	A	A	A	A	A	A	A	A	A	G	A	G	G	G	G	G	A	G
Gm01:50502941	1	50502941	G	G	A	G	A	A	A	G	A	G	A	G	A	G	A	R	A	G	G	G	A	G	G	A	G	G	A	A	A	A	A	A	A	A	A	G	A	A	G	G	G	G	G	G	G	G	G
Gm01:50523525	1	50523525	Y	T	T	C	C	C	C	C	C	C	C	C	T	C	C	Y	C	T	C	C	Y	C	C	C	C	Y	C	C	C	C	C	C	C	C	C	C	Y	Y	C	C	C	C	C	T	C	C	C
Gm01:50574635	1	50574635	G	G	G	G	G	G	G	G	A	G	G	G	G	G	G	A	G	G	G	G	G	G	G	G	G	G	G	A	G	G	G	G	A	G	A	G	A	G	G	G	G	G	G	G	G	G	G
Gm01:50626163	1	50626163	C	C	T	C	T	C	T	C	T	C	T	C	T	C	T	T	C	C	C	C	T	C	C	C	C	C	T	T	C	T	T	T	T	T	T	T	T	T	C	C	C	C	C	C	C	C	C
Gm01:50626403	1	50626403	T	T	T	T	T	T	T	T	T	T	T	T	T	T	T	Y	C	T	T	T	T	T	T	T	T	T	T	Y	T	T	T	Y	T	T	T	T	T	T	T	T	Y	T	T	T	T	T	T
Gm01:50626763	1	50626763	C	C	T	C	T	T	T	C	T	C	T	C	T	C	T	T	T	C	C	C	T	C	C	T	C	C	T	T	T	T	T	T	T	T	T	C	Y	T	C	C	C	C	C	C	C	C	C
Gm01:50635273	1	50635273	C	C	T	C	T	T	Y	C	T	C	T	C	T	C	T	T	T	C	C	C	T	C	C	T	C	C	T	T	T	T	T	T	T	T	T	T	T	T	C	C	C	C	C	C	C	C	C
Gm01:50645669	1	50645669	T	T	T	T	T	T	T	K	T	T	T	T	K	T	T	K	T	K	T	T	T	T	T	T	T	T	T	T	T	T	T	T	K	K	T	T	T	T	T	T	T	T	T	K	T	T	T
Gm01:50653452	1	50653452	T	T	T	T	T	T	T	T	T	T	T	T	T	T	K	G	T	T	T	T	T	T	T	T	T	T	T	T	T	T	T	K	T	T	G	T	T	K	T	T	T	T	T	T	T	T	T
Gm01:50676183	1	50676183	T	T	T	T	C	C	T	T	T	T	T	T	T	T	T	C	T	T	T	T	T	T	T	T	T	T	T	C	T	T	T	T	C	T	T	T	C	T	T	T	T	T	T	T	T	T	T
Gm01:50698771	1	50698771	G	G	A	G	A	A	A	G	A	G	A	G	A	G	A	A	A	G	G	G	A	G	G	A	G	G	A	A	A	A	A	A	A	A	A	G	A	A	G	G	G	G	G	G	G	G	G
Gm01:50703950	1	50703950	C	C	C	C	C	C	C	C	C	G	C	S	C	C	G	C	S	S	C	C	C	C	C	C	C	C	C	C	C	C	C	C	G	C	C	C	C	C	S	C	C	S	C	C	C	C	C
Gm01:50776387	1	50776387	A	A	G	G	G	G	G	A	G	A	G	A	G	G	G	G	G	A	A	A	G	G	A	G	A	A	G	G	G	G	G	G	G	G	G	A	G	G	A	A	G	A	A	A	A	A	G
Gm01:50848439	1	50848439	T	T	K	T	T	T	T	T	K	T	T	T	T	T	T	T	T	T	T	T	T	T	T	T	T	K	T	T	T	K	G	T	T	T	T	T	T	T	T	T	T	T	T	T	T	T	T
Gm01:50930012	1	50930012	C	C	C	C	C	C	C	C	C	C	C	C	C	C	C	C	C	T	C	C	C	C	C	C	C	T	C	C	C	C	C	C	C	C	C	T	Y	C	C	C	C	C	C	T	T	C	C
Gm01:51007163	1	51007163	G	G	A	G	A	A	G	G	A	G	G	G	A	G	G	A	G	A	G	G	A	G	G	G	G	A	G	A	G	A	G	A	G	G	A	G	A	G	G	G	G	G	G	A	R	G	G
Gm01:51016259	1	51016259	G	G	G	G	G	G	G	G	G	G	G	G	G	G	G	G	G	G	T	G	G	G	G	G	G	G	G	G	G	G	G	G	G	G	G	G	G	G	G	T	G	G	G	G	G	G	G
Gm01:51016606	1	51016606	T	T	T	T	K	T	T	T	T	T	T	T	T	T	K	T	T	T	K	T	G	T	T	T	K	T	T	T	T	T	T	T	K	T	T	T	T	T	T	T	T	K	T	T	T	T	T
Gm01:51063157	1	51063157	A	A	A	A	A	A	A	A	A	A	A	A	A	A	A	A	A	A	A	A	A	A	A	A	A	G	A	A	A	A	A	A	A	A	A	G	A	A	A	A	A	A	A	A	G	A	A
Gm01:51068120	1	51068120	G	G	G	G	R	G	G	R	G	G	G	G	G	G	G	G	G	G	R	G	R	G	G	G	G	G	A	G	R	R	G	G	G	G	G	G	G	G	G	G	R	G	G	R	G	G	G
Gm01:51081074	1	51081074	C	C	A	C	A	A	C	C	A	C	C	C	A	C	C	A	C	C	C	C	A	C	C	C	C	A	C	A	C	A	C	A	C	C	A	C	A	C	C	C	C	C	C	C	C	C	C
Gm01:51081460	1	51081460	T	T	T	T	T	T	T	T	T	T	T	T	T	T	T	T	T	T	T	T	T	T	T	T	T	C	T	T	T	T	T	T	T	T	T	C	Y	T	T	T	T	T	T	T	C	T	T
Gm01:51085296	1	51085296	T	T	T	T	T	T	T	T	T	T	T	T	T	T	T	T	T	C	C	T	T	T	T	T	T	T	T	T	T	T	T	T	T	T	T	C	T	T	T	C	T	T	T	C	C	T	T
Gm01:51085645	1	51085645	C	C	T	C	T	T	C	C	T	C	C	C	T	C	C	T	C	C	C	C	T	C	C	C	C	T	C	T	C	T	C	T	C	C	T	C	T	C	C	C	C	C	C	C	T	C	C
Gm01:51085677	1	51085677	C	C	C	C	C	C	C	C	C	C	C	C	C	C	C	C	C	T	T	C	C	C	C	C	C	C	C	C	C	C	C	C	C	C	C	T	C	C	C	T	C	C	C	T	T	C	C
Gm01:51143599	1	51143599	A	A	A	A	A	A	W	A	A	A	A	A	A	A	A	A	A	A	A	A	A	A	A	A	A	A	A	T	T	A	A	A	A	A	A	A	T	A	A	A	A	A	A	A	A	A	A
Gm01:51152256	1	51152256	G	G	C	G	C	C	G	G	C	G	G	C	C	G	G	C	G	G	G	G	C	G	G	G	G	G	G	C	C	C	C	C	G	C	C	C	C	G	G	G	G	G	C	G	G	G	G
Gm01:51220743	1	51220743	A	A	A	A	A	A	A	A	A	A	A	A	A	A	A	A	A	C	C	A	A	A	A	A	A	C	A	A	A	A	A	C	A	A	A	C	M	A	A	C	A	A	A	A	C	A	A
Gm01:51225046	1	51225046	T	T	T	T	T	T	T	T	T	T	T	T	T	T	T	T	T	Y	C	T	T	T	T	T	T	C	T	T	T	T	T	T	T	T	T	C	T	T	T	C	T	T	T	T	C	T	T
Gm01:51420239	1	51420239	A	A	A	A	C	A	A	A	A	M	A	A	M	A	A	A	A	A	M	A	A	A	A	A	A	C	A	A	A	A	A	A	A	A	A	A	A	A	A	A	A	A	A	A	A	A	M
Gm01:51420554	1	51420554	T	T	T	T	G	T	T	T	T	T	T	K	K	T	T	T	T	T	T	T	T	T	T	T	T	T	T	T	T	T	T	T	T	T	T	T	T	T	K	T	T	T	T	T	T	T	T
Gm01:51458263	1	51458263	G	K	G	G	G	K	G	G	G	G	G	G	G	G	G	G	G	G	G	G	G	G	G	G	G	G	T	G	G	G	K	G	G	G	G	G	K	G	G	G	G	G	G	G	G	K	G
Gm01:51527301	1	51527301	G	G	G	G	G	A	G	G	A	A	A	G	G	A	A	G	A	G	G	G	G	A	G	G	G	G	A	G	A	A	A	A	G	G	G	G	G	G	G	G	G	A	G	A	G	G	A
Gm01:51540158	1	51540158	A	A	A	A	M	A	C	C	A	A	A	A	C	A	A	A	A	A	A	A	A	A	A	A	A	A	A	A	A	A	A	A	M	A	C	A	A	A	M	A	A	A	A	A	A	A	A
Gm01:51553036	1	51553036	A	A	A	A	A	G	A	A	G	G	G	A	A	G	G	A	G	G	A	A	A	G	A	A	A	G	G	A	G	G	G	G	A	A	A	A	A	A	A	A	A	G	A	G	A	A	G
Gm01:51615676	1	51615676	C	C	T	C	C	C	C	C	C	C	C	C	C	C	C	C	C	C	C	C	C	C	C	C	T	T	C	C	C	C	C	C	C	C	C	T	T	C	C	C	C	C	C	C	C	C	C
Gm01:51615689	1	51615689	C	C	T	C	C	C	C	C	C	C	C	C	C	C	C	C	C	T	C	C	C	C	C	C	T	T	C	C	C	C	C	C	C	C	C	T	T	C	C	C	C	C	C	C	C	C	C
Gm01:51621382	1	51621382	A	A	A	A	A	G	A	A	G	G	G	A	R	G	G	A	G	G	A	A	A	G	A	A	A	G	G	A	G	G	G	G	A	A	A	G	A	A	A	A	A	G	A	G	A	A	G
Gm01:51665775	1	51665775	A	A	A	A	M	A	A	A	M	A	A	A	A	A	A	A	A	A	A	A	A	A	A	A	A	A	C	A	A	A	A	A	A	A	A	A	A	A	A	A	A	A	A	A	A	A	A
Gm01:51696176	1	51696176	T	T	T	T	T	T	T	T	T	T	T	T	G	K	T	T	T	T	T	T	T	T	G	T	T	T	G	T	T	T	G	T	T	T	T	T	T	T	T	T	T	T	T	T	G	T	G
Gm01:51708790	1	51708790	C	T	C	Y	C	C	C	T	C	C	C	T	C	C	C	C	C	C	C	C	C	C	C	C	C	C	Y	C	T	C	C	C	C	C	C	C	C	Y	T	C	C	C	C	C	C	C	C
Gm01:51708797	1	51708797	G	T	G	T	T	G	G	T	G	G	G	T	G	G	T	T	G	G	T	T	G	G	G	G	G	G	G	G	G	G	T	G	G	T	G	T	G	T	T	G	T	G	T	G	T	G	G
Gm01:51710706	1	51710706	A	A	A	A	A	G	A	A	A	A	A	A	R	A	A	A	A	A	R	R	A	A	A	A	A	A	A	A	G	A	A	A	R	A	A	G	A	A	A	R	A	R	A	A	A	A	R
Gm01:51710714	1	51710714	A	A	A	R	A	A	A	A	A	A	A	A	A	R	A	A	A	A	A	A	A	A	A	A	A	A	R	A	A	A	R	A	A	A	A	G	A	A	A	R	A	R	R	A	A	A	A
Gm01:51796615	1	51796615	C	C	C	C	C	C	C	C	C	C	C	C	C	C	C	C	C	C	C	C	C	C	Y	C	C	C	C	T	C	C	C	C	C	C	C	C	Y	Y	C	C	C	C	C	C	C	C	T
Gm01:51869428	1	51869428	A	A	A	G	A	A	A	A	A	A	A	A	A	A	A	A	A	A	G	A	A	A	A	A	A	G	A	A	A	A	A	A	A	A	G	A	A	A	A	G	A	A	A	A	G	A	A
Gm01:51884258	1	51884258	A	A	A	G	A	A	A	A	A	A	A	A	A	A	A	A	A	A	G	A	A	A	A	A	A	G	A	A	A	A	A	A	A	A	G	A	A	A	A	G	A	A	A	A	G	A	A
Gm01:51893055	1	51893055	A	T	A	A	A	A	A	A	A	T	T	A	A	T	T	A	A	A	A	A	A	T	A	A	A	A	T	A	A	T	A	T	T	A	A	A	T	A	A	A	A	T	A	T	A	A	T
Gm01:51893056	1	51893056	T	C	T	T	T	T	T	T	T	C	C	T	T	C	C	T	T	T	T	T	T	C	T	T	T	T	C	T	T	C	T	C	C	T	T	C	C	T	T	T	T	C	T	C	T	T	C
Gm01:51893058	1	51893058	C	A	C	C	C	C	C	C	A	A	A	C	C	A	A	C	C	C	C	C	C	A	C	C	C	C	A	C	C	A	C	A	A	C	C	A	A	C	C	C	C	A	C	A	C	C	A
Gm01:51900080	1	51900080	C	A	C	A	M	A	M	A	C	A	A	A	C	M	A	A	A	A	A	A	A	A	A	A	M	A	A	A	A	A	C	A	A	A	A	C	M	M	A	A	A	A	M	M	A	A	A
Gm01:51910362	1	51910362	T	T	T	T	T	T	T	T	T	C	C	T	T	C	C	T	T	C	T	T	T	C	T	T	T	T	C	T	C	C	C	C	C	T	T	C	C	T	T	C	T	C	T	C	T	T	C
Gm01:52181861	1	52181861	A	M	A	M	A	A	A	A	A	A	A	C	A	A	A	A	A	A	M	A	A	A	A	A	A	A	A	A	A	A	M	M	A	C	M	A	M	A	A	A	A	A	A	A	M	A	A
Gm01:52215020	1	52215020	R	G	G	G	G	G	G	R	G	G	G	G	G	R	G	G	G	G	G	G	G	A	G	G	G	G	R	R	G	G	G	G	R	G	G	G	G	G	G	R	G	G	G	G	G	G	G
Gm01:52269788	1	52269788	T	T	T	T	T	T	T	T	T	T	T	T	G	G	G	T	T	T	T	T	T	T	T	G	T	T	T	T	T	T	T	T	T	T	T	T	T	T	T	T	T	T	T	T	T	T	T
Gm01:52269794	1	52269794	C	T	C	C	T	T	T	T	T	C	C	T	T	C	C	T	C	T	T	T	T	C	C	T	C	T	C	C	C	C	C	C	C	T	C	C	C	T	T	T	T	T	T	C	T	C	C
Gm01:52332539	1	52332539	T	C	T	T	C	C	C	C	C	T	T	C	C	T	T	C	T	C	C	C	C	T	T	C	C	C	T	T	T	T	T	T	T	C	T	T	T	C	C	C	C	C	C	T	C	T	T
Gm01:52456733	1	52456733	C	Y	C	C	C	Y	C	T	Y	C	C	C	T	Y	C	C	C	C	C	C	T	C	C	C	C	C	C	C	C	C	C	C	C	C	C	C	C	C	C	C	C	Y	C	C	C	C	Y
Gm01:52467091	1	52467091	C	C	C	C	C	C	C	C	C	C	C	C	C	C	M	C	C	C	C	C	C	C	C	C	C	C	C	C	C	C	C	C	C	C	C	C	C	C	C	C	C	A	C	C	C	C	C
Gm01:52474640	1	52474640	C	C	C	C	C	C	C	C	C	C	C	C	C	M	C	C	C	C	C	C	C	M	C	C	C	M	C	C	C	M	C	C	C	C	C	C	C	C	M	C	C	C	C	M	C	C	C
Gm01:52474998	1	52474998	K	T	T	T	T	T	T	T	T	G	T	T	T	T	T	T	T	T	T	T	T	T	T	T	G	T	T	K	K	T	T	T	K	T	T	T	T	T	K	T	T	T	K	T	T	T	T
Gm01:52515242	1	52515242	C	G	G	G	G	C	G	G	G	C	C	G	G	C	C	G	G	G	G	G	G	C	C	G	G	C	C	G	C	C	C	C	C	G	C	C	G	G	G	G	G	G	G	C	G	G	C
Gm01:52599445	1	52599445	G	G	G	G	G	G	G	G	G	G	G	G	G	G	G	G	G	G	G	G	G	G	G	G	G	A	G	G	G	G	G	A	G	G	G	A	A	G	G	A	G	G	G	G	G	G	G
Gm01:52599847	1	52599847	T	T	T	T	T	T	T	T	T	T	T	T	T	T	T	T	T	T	T	T	T	T	T	T	T	C	T	T	T	T	T	C	T	T	T	C	C	T	T	C	T	T	T	T	T	T	T
Gm01:52606299	1	52606299	G	G	G	G	G	G	G	G	G	G	G	G	G	G	G	G	G	G	G	G	G	G	G	G	G	A	G	G	G	G	G	A	G	G	G	A	G	G	G	G	G	G	G	G	G	G	G
Gm01:52607409	1	52607409	C	C	C	A	C	C	C	C	C	C	C	C	C	C	C	C	C	A	A	C	C	C	C	C	C	A	C	C	C	C	C	A	C	C	C	A	M	C	C	A	C	C	C	C	A	C	C
Gm01:52651673	1	52651673	C	C	C	C	C	C	C	C	C	C	C	C	C	C	C	C	C	C	C	C	C	C	C	C	C	T	C	C	C	C	C	T	C	C	C	T	Y	C	C	C	C	C	C	C	C	C	C
Gm01:52656376	1	52656376	T	T	T	A	T	T	T	T	T	T	T	T	T	T	T	T	T	A	A	T	T	T	T	T	T	T	T	T	T	T	T	T	T	T	T	A	A	T	T	A	T	T	T	T	A	T	T
Gm01:52657665	1	52657665	C	C	C	T	C	C	C	C	C	C	C	C	C	C	C	C	C	T	T	C	C	C	C	C	C	C	C	C	C	C	C	C	C	C	C	C	Y	C	C	C	C	C	C	C	T	C	C
Gm01:52750985	1	52750985	C	C	C	C	C	C	C	C	C	C	C	C	C	C	C	C	C	C	T	C	C	C	C	C	C	C	C	C	C	C	C	T	C	C	C	T	C	C	C	T	C	C	C	C	T	C	C
Gm01:52762575	1	52762575	C	C	C	G	C	C	C	C	C	C	C	C	C	C	C	C	C	C	G	C	C	C	C	C	C	G	C	C	C	C	C	G	C	C	C	C	C	C	C	G	C	C	C	C	G	C	C
Gm01:52781156	1	52781156	A	C	C	A	C	C	C	C	C	C	C	C	C	C	C	C	C	C	A	C	C	C	C	C	C	C	C	C	C	C	C	A	C	C	C	C	C	C	C	A	C	C	C	C	A	C	C
Gm01:52811087	1	52811087	A	A	A	G	A	A	A	A	A	A	A	A	A	A	A	A	A	A	A	A	A	A	A	G	A	A	A	A	G	A	A	G	A	A	A	G	A	A	A	G	A	A	A	A	G	A	A
Gm01:52842685	1	52842685	T	T	T	C	T	C	T	T	T	T	T	T	T	C	C	T	T	C	C	T	T	T	T	T	T	C	C	T	C	T	C	C	T	T	T	T	C	T	T	C	T	T	T	C	C	T	C
Gm01:52921161	1	52921161	A	M	A	A	A	A	A	A	A	A	A	A	A	A	A	A	A	A	A	A	A	A	A	A	A	A	A	M	A	A	A	A	A	A	A	C	C	A	C	A	A	M	M	A	A	A	A
Gm01:52921531	1	52921531	A	A	A	G	A	A	R	A	A	A	A	A	A	A	A	A	A	A	A	A	A	A	A	A	A	A	A	A	A	A	A	A	A	A	A	A	A	A	A	A	G	A	A	A	A	A	A
Gm01:52921543	1	52921543	M	A	A	C	A	A	M	A	A	A	M	A	A	A	A	A	A	A	A	A	C	A	A	A	A	A	A	A	A	A	A	A	A	A	A	A	A	A	A	A	A	A	A	A	M	A	A
Gm01:52938319	1	52938319	A	A	A	A	A	A	A	A	A	A	A	A	A	A	A	A	A	A	A	A	A	A	A	A	A	A	A	A	A	A	A	A	A	A	A	A	A	A	A	G	A	A	A	A	A	A	A
Gm01:52938332	1	52938332	C	C	C	C	C	C	C	C	C	C	C	C	C	C	C	C	C	C	C	C	A	C	C	C	C	C	C	C	C	C	C	C	C	C	C	C	C	C	C	A	C	C	C	C	C	C	C
Gm01:52952348	1	52952348	C	C	C	C	C	C	C	C	C	C	C	C	C	C	C	C	C	C	C	C	C	C	C	C	C	C	C	C	C	C	C	C	C	C	C	C	C	C	C	T	C	C	C	C	C	C	C
Gm01:52952356	1	52952356	A	A	A	A	M	A	A	A	A	A	C	A	A	A	A	A	A	A	A	A	A	A	A	A	A	A	M	A	A	A	A	A	A	A	A	C	M	A	C	A	A	A	A	A	A	A	A
Gm01:52952358	1	52952358	A	A	M	A	A	A	A	A	A	A	A	A	A	A	A	M	A	A	A	A	A	A	A	A	A	A	A	A	A	M	C	A	A	A	A	A	C	A	A	A	A	A	A	A	A	A	A
Gm01:52960527	1	52960527	A	A	A	A	A	A	A	A	A	A	A	A	A	A	A	A	A	A	A	A	A	A	A	A	A	A	A	A	A	A	A	A	A	A	A	A	A	A	A	G	A	A	A	A	A	A	A
Gm01:53139967	1	53139967	A	C	A	A	A	A	A	A	A	A	C	A	C	A	A	A	C	A	A	C	A	A	A	C	C	A	A	A	A	A	A	A	C	A	A	M	M	A	A	M	A	A	A	A	A	C	A
Gm01:53140888	1	53140888	C	C	C	C	T	T	T	T	T	C	C	C	C	T	T	Y	C	T	T	C	C	C	C	C	C	T	T	C	T	C	T	C	C	T	C	T	C	T	T	T	C	C	T	T	T	C	T
Gm01:53141323	1	53141323	A	A	A	A	G	G	G	G	G	A	A	A	A	G	G	G	A	G	G	A	A	A	A	A	A	G	G	A	G	A	G	A	A	G	A	G	A	G	G	G	A	A	G	G	G	A	G
Gm01:53141571	1	53141571	C	C	C	C	T	T	T	T	T	C	C	C	C	T	T	T	C	T	T	C	C	C	C	C	C	T	T	C	T	C	T	C	C	T	C	T	C	T	T	T	C	C	T	T	T	C	T
Gm01:53141587	1	53141587	T	T	T	T	C	T	C	C	C	T	T	T	T	C	C	C	T	C	C	T	T	T	T	T	T	C	C	T	C	T	C	T	T	C	T	C	T	C	C	C	T	T	C	C	C	T	C
Gm01:53206399	1	53206399	A	R	A	A	A	A	G	A	A	A	A	A	A	A	A	R	A	A	A	A	A	A	A	A	A	A	A	A	A	A	A	A	A	A	G	A	A	A	A	A	A	A	A	A	A	A	A
Gm01:53231513	1	53231513	C	C	C	C	C	M	C	C	C	C	C	C	A	C	C	C	C	C	C	C	C	C	C	A	C	C	C	C	C	C	C	C	C	C	M	C	C	C	C	C	C	C	C	C	C	C	C
Gm01:53231520	1	53231520	G	G	G	G	G	R	G	G	G	G	G	G	G	G	G	G	G	G	G	G	G	G	G	G	G	G	G	G	G	G	G	G	G	G	R	G	G	G	G	G	G	G	G	G	G	G	G
Gm01:53311488	1	53311488	A	C	M	A	M	A	A	C	A	A	A	A	A	A	A	A	C	A	A	A	A	A	A	A	A	A	A	A	A	A	A	A	A	M	A	A	A	A	A	A	A	A	A	A	M	A	A
Gm01:53397038	1	53397038	C	C	C	C	C	C	C	C	C	C	C	C	C	C	C	C	C	T	T	C	C	C	C	C	C	C	C	C	C	C	C	C	C	C	C	C	C	C	C	C	C	C	C	C	T	C	C
Gm01:53517481	1	53517481	G	G	T	G	G	T	T	T	T	G	G	G	G	T	T	T	G	T	G	G	G	G	G	G	G	T	T	G	T	G	T	T	G	T	G	T	G	T	T	T	G	G	T	T	T	G	T
Gm01:53537994	1	53537994	A	A	G	A	G	G	G	G	G	A	A	A	A	G	G	G	A	G	A	A	A	A	A	A	A	G	G	G	G	A	G	G	A	G	A	A	A	G	G	A	A	A	A	G	G	A	G
Gm01:53632736	1	53632736	A	A	G	A	G	G	G	G	G	A	A	A	A	G	G	G	A	G	A	A	G	A	A	A	A	G	G	A	G	A	G	G	A	G	A	A	A	R	G	A	A	A	A	G	G	A	G
Gm01:53662828	1	53662828	G	C	C	C	G	G	C	G	G	G	G	C	C	G	G	G	C	C	C	C	C	G	G	G	C	C	G	G	G	G	G	C	G	G	G	G	C	G	G	G	G	C	G	C	G	C	G
Gm01:53669795	1	53669795	A	A	A	A	A	A	A	M	A	M	A	A	A	A	A	A	A	A	M	A	M	A	A	A	M	A	A	M	M	M	A	A	A	M	A	M	A	A	A	A	A	A	A	A	A	M	A
Gm01:53794110	1	53794110	C	C	C	Y	C	C	Y	Y	C	C	C	Y	C	C	Y	C	Y	C	Y	C	C	C	C	C	C	Y	C	C	Y	C	C	C	Y	C	C	Y	C	Y	C	C	C	C	C	C	C	C	C
Gm01:53856921	1	53856921	T	T	T	T	T	T	T	T	T	T	T	T	T	T	T	T	T	T	T	Y	T	T	T	T	T	T	T	T	T	T	T	T	C	T	T	T	T	T	T	T	T	T	T	T	T	T	T
Gm01:53859932	1	53859932	A	A	A	A	A	A	A	A	A	A	C	A	A	A	A	A	A	A	A	A	A	A	A	M	A	C	A	A	A	A	A	A	A	A	A	A	C	A	A	A	A	A	A	A	A	A	A
Gm01:53930787	1	53930787	A	A	A	A	C	A	A	A	A	A	A	A	A	A	A	A	A	A	A	A	C	A	A	A	A	A	A	C	C	A	A	A	A	M	A	C	A	A	A	A	A	A	A	A	A	A	A
Gm01:54008900	1	54008900	R	G	G	G	G	G	G	G	A	G	G	G	G	G	G	R	G	G	G	G	G	G	G	R	R	G	G	G	G	G	G	G	G	G	G	G	G	G	G	G	G	G	R	A	G	G	G
Gm01:54008902	1	54008902	G	G	R	G	R	G	G	G	G	G	R	G	G	R	R	G	G	G	G	G	G	G	G	R	A	G	A	G	G	R	R	G	G	R	G	G	G	G	G	G	G	G	G	A	G	G	G
Gm01:54099888	1	54099888	A	A	A	A	A	A	A	A	A	A	A	G	A	A	A	A	A	A	A	A	A	A	A	A	A	A	A	A	A	A	A	A	A	A	A	G	A	A	A	G	A	A	G	A	A	A	A
Gm01:54143877	1	54143877	A	A	G	G	G	G	G	G	G	A	A	A	A	G	G	G	A	A	A	A	A	A	A	A	A	A	G	G	G	G	G	G	A	G	A	A	R	G	G	A	A	A	A	G	A	A	G
Gm01:54159981	1	54159981	C	C	A	A	A	A	A	A	A	C	C	A	C	A	A	A	C	C	C	C	C	C	C	C	C	A	A	A	A	A	A	A	C	A	C	C	M	A	A	C	C	C	C	A	C	C	A
Gm01:54163069	1	54163069	T	T	G	G	G	G	G	G	G	T	T	G	T	G	G	G	T	T	T	T	T	T	T	T	T	T	G	G	G	G	G	G	T	G	T	T	G	G	G	G	T	T	T	G	T	T	G
Gm01:54185447	1	54185447	A	A	A	A	A	A	G	A	A	G	G	A	A	R	R	A	A	A	A	A	A	A	R	R	A	A	A	A	A	A	A	A	A	A	A	A	R	A	A	A	R	A	A	A	A	A	A
Gm01:54192116	1	54192116	C	C	C	C	C	C	C	C	C	C	C	C	M	C	C	C	C	C	C	C	C	C	C	C	C	C	C	C	C	M	A	C	M	C	C	M	C	A	M	C	C	C	C	C	C	C	C
Gm01:54335265	1	54335265	G	G	G	G	G	G	G	G	G	G	G	G	G	G	A	A	A	G	G	G	G	A	A	A	A	G	A	G	G	G	G	A	G	A	G	G	G	A	G	G	A	A	A	G	G	A	G
Gm01:54383270	1	54383270	T	Y	T	T	T	C	T	T	Y	T	T	T	T	T	T	T	T	Y	T	Y	T	C	T	T	T	T	Y	T	T	T	T	T	T	T	T	T	T	T	C	T	T	C	T	T	T	T	T
Gm01:54521331	1	54521331	A	A	A	A	A	A	A	A	A	A	C	A	A	A	A	A	A	A	A	A	A	C	A	A	A	A	A	A	A	A	A	A	A	A	A	A	A	A	A	A	A	A	A	A	A	A	C
Gm01:54767936	1	54767936	T	G	T	T	T	G	G	T	T	T	T	G	G	T	T	T	G	G	G	G	G	T	G	G	G	T	G	T	T	T	G	G	G	T	T	G	T	T	T	G	G	T	G	T	G	G	T
Gm01:54768283	1	54768283	G	G	G	G	G	G	G	G	T	G	G	G	G	G	T	G	G	T	G	T	K	T	G	G	G	G	G	G	G	G	G	K	G	G	G	G	G	G	G	G	G	G	G	G	G	G	G
Gm01:54790257	1	54790257	A	A	A	A	A	A	A	A	A	A	A	A	A	A	A	A	A	A	A	A	A	G	A	A	A	A	A	A	A	A	A	A	A	A	A	A	A	A	A	A	A	G	A	A	A	A	A
Gm01:54838719	1	54838719	G	G	G	G	G	G	G	G	G	T	G	G	G	G	G	G	G	G	G	G	G	T	G	G	G	G	G	G	G	G	G	G	G	G	T	G	G	G	G	G	G	T	G	G	G	G	G
Gm01:54948776	1	54948776	G	G	A	A	A	A	A	A	A	G	A	G	G	A	A	A	G	G	G	G	G	G	G	G	G	A	A	A	A	A	A	A	G	A	G	G	A	A	A	G	G	G	G	A	G	G	R
Gm01:54951307	1	54951307	T	T	T	T	G	T	T	T	T	T	G	T	T	T	T	T	T	T	T	T	T	T	T	G	T	T	T	K	T	T	T	T	T	T	G	T	T	T	T	T	G	T	T	T	T	T	T
Gm01:54988757	1	54988757	T	T	K	T	T	T	T	T	T	T	G	T	T	T	T	T	K	T	T	T	T	T	T	T	T	T	T	K	T	T	T	K	T	T	T	T	T	T	T	T	T	T	T	T	T	T	T
Gm01:54988794	1	54988794	T	T	A	A	A	A	A	A	A	T	A	T	T	A	A	A	T	T	T	T	T	T	T	T	T	A	A	A	A	A	A	A	T	A	T	T	T	A	W	T	T	T	T	A	T	T	A
Gm01:54990946	1	54990946	T	T	T	T	T	T	T	T	T	C	T	T	T	T	T	T	T	C	T	T	T	C	T	T	T	T	T	T	T	T	T	T	T	T	C	C	T	T	T	T	T	C	C	T	T	T	T
Gm01:55002164	1	55002164	A	A	G	G	G	G	G	G	G	G	G	A	A	G	G	G	A	G	A	A	A	G	A	A	A	G	G	G	G	G	G	G	A	G	G	A	R	G	G	A	A	G	A	G	A	A	G
Gm01:55043079	1	55043079	C	C	T	T	T	T	T	T	T	T	T	C	C	T	T	T	C	T	T	C	C	T	C	C	C	T	T	T	T	T	T	T	C	T	T	T	T	T	T	C	C	T	T	T	T	C	T
Gm01:55096026	1	55096026	C	C	C	A	A	A	A	A	A	A	A	C	C	A	A	A	C	A	A	C	C	A	C	C	C	A	C	A	A	A	A	A	C	A	A	C	C	A	M	C	C	A	C	A	C	C	A
Gm01:55096029	1	55096029	A	A	A	A	A	A	A	A	C	A	A	M	M	A	C	A	M	A	M	A	A	A	A	C	A	A	A	A	A	A	A	A	A	A	A	A	A	A	A	A	A	A	A	A	A	A	A
Gm01:55249807	1	55249807	C	C	C	M	C	C	C	A	C	C	C	C	M	M	C	C	C	C	C	C	C	C	C	C	C	C	C	C	C	C	C	C	C	C	C	C	M	C	C	M	M	C	C	C	C	C	C
Gm01:55250122	1	55250122	T	K	T	T	T	K	T	T	G	T	T	T	T	K	K	T	T	T	T	T	T	T	K	T	T	T	T	K	G	T	T	T	T	T	K	G	K	T	T	K	T	T	T	T	T	T	T
Gm01:55338682	1	55338682	T	T	T	T	W	T	T	T	A	T	T	W	T	T	T	T	T	W	T	T	W	T	T	T	T	T	T	T	T	T	T	T	T	T	T	T	T	T	T	T	T	W	T	T	T	T	T
Gm01:55452801	1	55452801	G	G	G	G	G	G	G	G	G	A	G	G	G	G	G	G	G	G	G	G	G	A	G	G	G	A	G	G	G	G	G	G	G	G	G	G	G	G	G	G	G	A	G	G	G	G	G
Gm01:55527869	1	55527869	G	G	A	A	A	A	A	G	A	A	A	G	G	A	A	A	G	A	G	G	G	A	G	G	G	A	G	A	A	A	A	A	G	A	A	A	A	A	G	G	G	A	A	A	G	G	A
Gm01:55601904	1	55601904	A	A	A	A	A	A	A	A	A	A	A	A	C	A	A	A	A	C	A	A	A	A	A	A	A	M	A	A	A	A	C	A	A	A	A	A	A	A	A	A	C	A	A	A	C	A	C
Gm01:55765253	1	55765253	G	G	A	A	A	A	A	G	A	G	A	G	G	A	R	A	G	G	G	G	G	G	G	G	G	G	G	A	A	G	A	R	G	A	A	G	G	A	G	G	G	G	G	A	G	G	A
Gm01:55811336	1	55811336	T	T	T	T	T	T	T	T	T	T	T	T	T	T	T	T	T	T	T	T	T	T	T	T	T	T	C	T	T	T	T	T	T	T	T	T	T	T	T	C	T	T	C	T	T	T	T
Gm01:56107402	1	56107402	G	G	G	G	G	G	G	G	G	G	G	G	G	G	G	G	G	A	G	G	G	G	G	G	R	G	A	G	G	G	G	G	G	G	G	G	G	G	G	A	G	G	A	G	G	G	G
Gm01:56113247	1	56113247	A	A	A	A	A	A	A	A	A	A	A	A	A	A	A	A	A	G	A	A	A	A	A	A	A	A	G	A	A	A	A	A	A	A	A	G	R	A	A	G	A	A	G	A	A	A	A
Gm01:56226717	1	56226717	T	T	T	T	T	T	T	T	T	A	T	T	T	T	T	T	T	T	T	W	T	A	T	T	T	A	T	T	T	T	T	T	T	T	T	T	A	T	T	T	A	A	A	T	T	T	T
Gm01:56249551	1	56249551	T	K	T	G	T	T	T	K	T	T	T	K	T	T	K	K	T	T	T	T	T	T	T	T	G	T	T	T	T	K	K	T	K	T	T	T	T	T	T	T	T	T	T	T	T	K	T
Gm01:56328252	1	56328252	G	G	G	G	G	G	G	G	G	T	G	G	G	G	G	G	G	G	G	K	G	T	G	G	G	T	G	G	G	G	G	G	G	G	G	G	G	G	G	G	T	T	T	G	G	G	G
Gm01:56328260	1	56328260	C	C	C	C	C	C	C	C	C	G	C	C	C	C	C	C	C	C	C	S	C	G	C	C	C	G	C	C	C	C	C	C	C	C	C	C	C	C	C	C	G	G	G	C	C	C	C
Gm01:56343517	1	56343517	C	C	C	C	C	C	C	C	C	A	C	C	C	C	C	C	C	C	C	C	C	A	C	C	C	A	C	C	C	C	C	C	C	C	C	A	C	C	C	C	A	A	A	C	C	C	C
Gm01:56369837	1	56369837	C	C	C	C	C	C	C	C	C	A	C	C	C	C	C	C	C	C	C	M	C	A	C	C	C	A	C	C	C	C	C	C	C	C	C	C	C	C	C	C	A	A	C	C	C	C	C
Gm01:56486200	1	56486200	T	T	T	T	T	T	T	T	T	C	T	T	T	T	T	T	T	C	T	C	T	C	T	T	T	C	T	T	T	T	T	T	T	T	T	T	T	T	T	T	C	C	T	T	T	T	T
Gm01:56486518	1	56486518	A	A	A	A	A	A	A	A	A	A	A	A	A	A	A	A	A	A	A	A	M	A	C	A	A	A	M	C	A	A	A	A	A	A	A	A	A	M	A	C	A	A	A	A	A	A	A
Gm01:56506497	1	56506497	A	A	A	A	A	A	A	C	A	A	A	A	C	A	M	A	C	A	A	A	A	M	A	A	A	A	A	A	A	A	C	A	A	A	A	A	A	A	A	A	A	A	A	A	A	C	A
Gm01:56531569	1	56531569	C	C	C	C	C	C	C	C	C	T	C	C	C	C	C	C	C	T	C	Y	C	T	C	C	C	T	C	C	C	C	C	C	C	C	C	C	C	C	C	C	T	T	C	C	C	C	C
Gm01:56531922	1	56531922	C	C	C	C	C	C	C	C	C	T	C	C	C	C	C	C	C	T	C	C	C	T	C	C	C	T	C	C	C	C	C	C	C	C	C	C	C	C	C	C	C	Y	C	C	C	C	C
Gm01:56540948	1	56540948	T	T	T	T	T	T	T	T	T	C	T	T	T	T	T	T	T	T	T	C	T	C	T	T	T	C	T	T	T	T	T	T	T	T	T	T	T	T	T	T	C	C	T	T	T	T	T
Gm01:56548685	1	56548685	A	A	A	A	A	C	A	C	A	A	A	A	A	A	A	M	A	A	A	A	A	A	A	M	A	A	A	A	C	A	A	A	A	C	A	A	A	A	A	A	A	M	A	A	A	A	M
Gm01:56666034	1	56666034	T	T	T	T	T	T	T	T	T	T	T	T	T	T	T	T	T	G	T	G	T	T	T	T	T	G	T	T	T	T	T	T	T	T	T	G	T	T	T	T	T	G	G	T	T	T	T
Gm01:56795094	1	56795094	C	C	C	C	C	C	C	C	C	C	C	C	C	C	C	C	C	T	C	T	C	C	C	C	C	T	C	C	C	C	C	C	C	C	C	T	C	C	C	C	C	T	C	C	C	C	C
Gm01:56795134	1	56795134	T	T	T	T	T	T	T	T	T	T	T	T	T	T	T	T	T	G	T	G	T	T	T	T	T	G	T	T	T	T	T	T	T	T	T	G	T	T	T	T	T	G	G	T	T	T	T
Gm01:56816868	1	56816868	C	C	C	C	C	C	C	C	C	C	C	C	C	C	C	C	C	G	C	C	C	C	C	C	C	G	C	C	C	C	C	C	C	C	C	G	C	C	C	C	C	G	C	C	C	C	C
Gm01:56817169	1	56817169	G	R	A	G	G	G	G	G	G	G	G	G	G	R	G	G	A	G	G	G	G	G	A	G	R	A	G	G	G	G	R	G	G	G	G	G	G	G	G	G	G	G	A	G	G	G	R
Gm01:56817171	1	56817171	A	A	G	A	G	A	A	R	A	A	A	A	A	A	A	A	A	A	A	G	A	A	A	A	A	A	A	A	A	A	A	A	A	A	A	A	A	A	R	A	A	A	R	A	A	A	A
Gm02:28763	2	28763	G	G	G	G	G	G	G	G	G	G	G	G	G	G	G	G	A	G	G	G	G	G	G	R	G	G	G	G	G	G	G	G	G	G	G	G	A	A	A	G	G	A	A	G	G	A	G
Gm02:183444	2	183444	C	C	C	C	C	C	C	C	C	C	C	C	C	C	C	C	C	C	C	C	C	C	C	C	C	C	C	C	C	C	C	C	C	C	C	C	C	C	C	C	C	C	C	C	C	C	C
Gm02:223979	2	223979	G	G	G	G	G	G	G	G	G	G	G	G	G	G	G	G	G	G	A	G	G	G	G	G	G	G	G	G	G	G	G	G	G	G	G	G	G	A	G	G	G	G	A	G	G	G	G
Gm02:224846	2	224846	C	C	C	C	C	C	C	C	C	C	C	C	T	C	C	C	C	Y	Y	C	C	C	T	C	C	C	C	C	C	C	C	C	C	C	C	C	C	C	C	C	C	T	C	C	C	C	T
Gm02:288297	2	288297	C	C	C	C	T	T	C	T	T	C	T	C	T	T	T	T	T	C	T	T	T	C	T	T	T	T	T	C	T	C	C	C	T	C	T	C	C	T	T	T	T	T	C	T	C	T	T
Gm02:288627	2	288627	T	T	T	T	C	C	T	C	C	T	C	T	C	C	C	C	C	T	C	C	C	T	C	C	C	C	C	T	C	T	T	T	C	T	C	C	T	C	C	C	C	C	C	C	T	C	C
Gm02:299944	2	299944	T	T	T	T	C	C	T	C	C	T	C	T	C	C	C	C	C	T	C	C	C	T	C	C	C	C	C	T	C	T	T	T	C	T	C	T	T	C	C	C	C	C	T	C	T	C	C
Gm02:320704	2	320704	C	A	A	A	A	A	A	A	M	A	A	A	A	M	M	A	M	A	A	A	A	A	A	A	A	A	A	A	A	A	A	M	A	A	A	A	A	A	M	M	A	A	A	A	A	A	A
Gm02:333132	2	333132	T	T	T	T	T	C	T	T	T	T	C	T	T	T	C	T	T	T	T	T	T	T	T	T	T	T	T	T	C	T	T	T	T	T	T	T	T	T	T	T	T	T	T	T	T	T	T
Gm02:348993	2	348993	G	G	G	G	A	A	G	A	A	G	A	G	A	A	A	A	A	G	A	A	A	G	A	A	A	A	A	G	A	G	G	G	A	G	A	A	R	A	A	A	A	A	G	A	G	A	A
Gm02:349492	2	349492	T	T	T	T	T	C	T	T	T	T	C	T	T	T	C	T	T	T	T	T	T	T	T	T	T	T	T	T	C	T	T	Y	T	T	T	T	T	T	T	T	T	T	T	T	T	T	T
Gm02:356739	2	356739	G	G	G	G	T	G	G	T	T	G	G	G	G	T	G	T	T	G	T	T	G	G	G	T	T	T	G	G	G	G	G	G	T	G	G	G	G	T	T	T	G	T	G	T	G	G	T
Gm02:359712	2	359712	C	C	C	C	C	T	C	C	C	C	T	C	C	C	T	C	C	C	C	C	C	C	C	C	C	C	C	C	T	C	C	C	C	C	C	C	C	C	C	C	C	C	C	C	C	C	C
Gm02:360100	2	360100	G	G	G	G	T	G	G	T	T	G	G	G	T	T	G	T	T	G	T	T	G	G	G	G	T	T	T	G	G	G	G	G	T	G	K	G	G	T	T	T	G	T	G	T	G	G	T
Gm02:366767	2	366767	T	T	T	T	T	A	T	T	T	T	A	T	T	T	A	T	T	T	T	T	T	T	T	T	T	T	T	T	A	T	T	T	T	T	T	T	T	T	T	T	T	T	T	T	T	T	T
Gm02:534785	2	534785	A	A	A	A	A	R	A	A	A	A	A	A	A	A	A	R	A	A	R	A	A	A	A	A	A	A	R	A	A	A	A	R	A	A	A	R	A	A	R	A	A	A	G	A	A	A	A
Gm02:584241	2	584241	C	C	C	C	Y	C	C	C	C	C	C	C	C	C	C	C	C	T	C	C	Y	C	C	C	C	T	C	T	T	T	C	C	C	C	C	T	C	C	C	C	C	C	C	C	C	C	C
Gm02:591524	2	591524	A	A	A	A	A	A	A	G	A	A	A	G	A	G	A	A	A	A	A	A	A	A	A	A	A	A	A	A	A	A	A	A	A	A	A	A	A	G	R	A	A	A	A	A	A	G	A
Gm02:621402	2	621402	A	A	A	A	G	G	A	G	G	A	G	G	G	G	G	G	G	A	G	G	G	A	G	G	G	G	G	A	G	A	A	A	G	A	G	G	A	G	G	G	G	G	G	G	A	G	G
Gm02:649045	2	649045	A	A	A	A	G	G	A	G	G	A	G	G	G	G	G	G	G	A	G	G	G	A	G	G	G	G	G	A	G	A	A	A	G	A	G	G	A	G	G	G	G	G	G	G	A	G	G
Gm02:649057	2	649057	A	A	A	A	G	G	A	G	G	A	G	G	G	G	G	G	G	A	G	G	G	A	G	G	G	G	G	A	G	A	A	A	G	A	G	G	A	G	G	G	G	G	G	G	A	G	G
Gm02:695928	2	695928	A	A	A	A	A	A	A	A	A	A	A	A	A	A	A	A	A	A	A	A	A	A	A	A	A	M	A	A	A	A	A	A	A	M	M	A	A	A	A	A	A	A	A	A	A	A	A
Gm02:696227	2	696227	T	T	T	T	T	T	T	T	T	T	T	T	T	T	T	T	T	K	T	T	T	K	T	T	T	T	T	T	T	T	T	T	T	K	K	T	T	T	G	T	T	K	K	T	T	T	T
Gm02:762450	2	762450	T	T	T	T	T	T	T	T	T	T	T	T	A	T	T	T	T	T	A	T	T	T	A	T	T	T	T	T	T	T	T	T	T	T	A	A	W	A	T	T	T	T	A	T	T	A	T
Gm02:762846	2	762846	A	A	A	A	A	A	A	A	A	A	A	A	A	A	A	A	A	R	A	A	A	R	A	A	A	A	R	A	A	A	A	A	R	A	A	A	A	A	A	A	A	R	A	A	A	A	A
Gm02:788332	2	788332	G	G	G	G	R	G	R	G	G	G	G	G	R	A	G	R	G	R	G	G	G	G	G	G	G	R	G	G	G	R	G	G	G	R	G	R	G	A	G	G	G	G	G	G	G	G	G
Gm02:833841	2	833841	A	T	T	T	T	T	A	T	T	T	T	T	A	T	T	T	T	T	T	T	T	T	T	T	T	T	T	A	T	A	T	T	T	A	A	T	W	A	T	T	T	T	T	T	T	T	T
Gm02:833843	2	833843	T	C	C	C	C	C	T	C	C	C	C	C	T	C	C	C	C	C	T	C	C	C	T	C	C	C	C	T	C	T	C	C	C	T	T	T	T	T	C	C	C	C	T	C	C	T	C
Gm02:934920	2	934920	C	C	C	C	C	C	C	C	C	C	T	C	C	C	C	C	C	C	C	C	C	C	C	C	C	C	C	C	C	C	C	C	C	C	C	C	C	C	C	C	C	C	C	C	C	C	C
Gm02:947567	2	947567	C	C	C	C	C	C	C	T	C	C	T	T	C	C	T	C	C	C	C	T	C	C	C	T	T	T	T	C	T	C	C	C	C	C	C	C	C	C	T	C	C	T	C	C	C	T	C
Gm02:1083268	2	1083268	T	T	T	T	T	T	T	T	T	T	K	T	T	T	T	T	T	T	T	T	T	T	T	K	T	T	T	T	T	K	T	T	K	T	T	T	T	K	K	T	T	T	K	T	T	T	K
Gm02:1127199	2	1127199	C	C	C	C	C	A	C	C	C	C	C	C	C	C	A	C	C	M	C	C	C	C	C	C	C	C	C	C	C	C	C	C	C	C	C	C	C	C	C	C	C	C	C	C	A	A	C
Gm02:1179954	2	1179954	T	T	T	T	T	T	C	C	T	T	T	C	C	T	T	T	T	T	T	T	T	T	C	T	C	C	T	T	T	C	T	T	T	C	C	T	T	C	C	T	T	C	T	T	T	T	T
Gm02:1308122	2	1308122	A	A	A	A	A	A	A	A	A	A	A	A	G	A	A	A	A	A	A	A	A	A	G	A	A	G	A	A	A	A	A	A	A	A	G	G	G	G	A	G	A	A	G	A	A	A	A
Gm02:1334449	2	1334449	T	T	T	T	T	T	T	T	T	T	T	T	T	T	T	T	T	T	T	T	T	T	T	T	T	T	T	T	T	T	T	T	T	T	T	T	T	T	T	T	T	T	T	T	T	T	T
Gm02:1334454	2	1334454	A	A	G	A	G	G	G	A	G	G	G	A	A	A	G	G	A	A	G	A	A	G	A	G	A	A	G	G	A	A	A	G	A	A	A	A	G	A	G	G	G	G	A	G	G	G	G
Gm02:1399775	2	1399775	C	C	C	C	C	C	A	C	C	C	C	C	C	C	C	C	C	C	C	C	C	C	C	C	C	C	A	C	C	C	C	C	C	C	C	M	C	C	C	C	A	C	C	C	M	C	C
Gm02:1474083	2	1474083	A	T	A	A	A	A	A	A	A	A	A	A	T	A	A	A	A	A	A	A	A	A	T	A	A	T	A	A	A	T	T	A	A	A	T	T	A	T	A	A	A	A	A	A	A	A	A
Gm02:1493471	2	1493471	A	T	A	A	A	A	T	A	A	A	A	A	T	A	A	A	A	A	A	T	A	A	T	A	A	T	A	A	A	T	T	A	A	T	T	T	T	T	A	A	T	A	A	A	T	A	A
Gm02:1548526	2	1548526	A	G	A	A	A	A	A	A	A	A	A	A	R	A	A	A	A	A	A	A	A	A	G	A	A	G	A	A	A	G	A	A	A	G	G	G	G	G	A	A	A	A	A	A	A	A	R
Gm02:1562364	2	1562364	T	T	T	T	T	G	T	T	T	T	T	T	T	T	T	T	T	T	T	T	T	T	T	T	T	T	T	T	T	T	T	T	T	T	T	T	T	G	T	T	T	T	T	T	T	T	T
Gm02:1596246	2	1596246	A	G	A	A	A	A	A	A	A	A	A	A	G	A	A	A	A	A	A	A	A	A	G	G	A	G	A	A	A	G	G	A	A	G	G	G	A	G	A	G	A	A	A	A	A	A	A
Gm02:1674691	2	1674691	T	T	T	T	T	T	T	T	T	K	T	T	T	T	T	T	T	T	T	K	T	T	T	T	T	T	T	T	K	T	T	T	T	T	T	T	G	T	T	T	T	T	T	T	T	T	K
Gm02:2096820	2	2096820	T	T	T	T	T	T	T	T	T	T	K	T	T	T	T	K	T	T	T	T	T	T	T	T	T	T	T	T	T	T	T	T	T	T	T	T	T	T	K	T	T	K	T	T	T	T	G
Gm02:2096822	2	2096822	T	T	T	T	T	T	T	T	G	T	T	T	T	T	T	K	T	T	T	T	T	T	T	T	T	K	T	T	T	T	T	T	T	T	T	T	T	T	K	T	T	T	T	T	T	T	T
Gm02:2213073	2	2213073	C	C	C	G	C	C	C	C	C	C	C	C	C	G	C	C	G	C	G	C	C	C	C	C	G	G	C	C	C	C	C	C	C	C	C	C	C	C	G	C	C	C	C	C	C	C	C
Gm02:2591166	2	2591166	A	A	A	A	A	A	T	A	A	T	T	A	T	A	T	A	T	A	A	A	T	T	T	A	A	A	T	A	A	T	T	A	A	A	A	A	A	A	T	A	A	T	A	A	A	A	T
Gm02:2713846	2	2713846	C	C	C	C	C	C	C	C	C	C	C	C	C	C	C	C	C	A	C	C	C	C	C	C	C	C	C	A	C	C	C	C	C	C	C	C	A	C	A	C	C	C	C	A	C	C	C
Gm02:2777323	2	2777323	C	C	C	C	C	C	C	C	C	C	T	C	C	C	T	C	T	T	C	C	C	C	C	C	C	C	C	C	C	C	C	C	C	C	C	C	Y	C	C	C	C	C	C	T	C	C	C
Gm02:2915598	2	2915598	A	A	G	A	G	A	A	A	G	A	A	A	A	A	A	A	A	A	G	A	A	A	A	A	A	G	A	A	A	A	A	G	A	G	G	A	R	A	A	A	A	A	A	A	A	A	A
Gm02:2925997	2	2925997	A	A	A	M	A	M	A	A	A	A	A	A	A	A	A	A	A	A	A	A	A	A	A	A	A	M	A	M	A	A	A	A	M	A	C	A	A	A	A	C	A	C	A	A	A	A	M
Gm02:2943210	2	2943210	C	C	C	C	Y	C	C	Y	C	C	C	C	C	C	C	C	C	C	C	C	T	C	C	C	C	C	Y	C	C	C	Y	C	C	T	C	C	C	C	C	C	C	Y	C	T	C	C	C
Gm02:3032265	2	3032265	A	A	A	A	A	M	C	M	A	A	A	A	A	A	A	A	A	A	A	A	A	A	A	A	A	C	A	A	A	A	A	A	A	A	A	A	A	A	A	C	A	A	A	A	A	A	C
Gm02:3034887	2	3034887	G	G	G	G	G	K	G	G	G	K	G	G	G	G	G	G	G	T	G	G	G	G	G	G	G	G	G	K	G	G	G	G	G	G	G	G	K	G	G	G	G	G	K	G	G	G	K
Gm02:3044974	2	3044974	G	G	T	G	G	G	T	G	G	T	G	G	G	T	G	G	G	T	T	G	G	T	G	G	G	T	G	G	G	G	G	G	G	G	G	T	T	G	G	T	T	G	G	G	T	T	T
Gm02:3044990	2	3044990	C	C	G	C	C	C	G	C	C	G	C	C	C	G	C	C	C	G	G	C	C	G	C	C	C	G	C	C	C	C	C	C	C	C	C	G	G	C	C	G	G	C	C	C	G	G	G
Gm02:3046670	2	3046670	G	G	G	G	G	G	A	G	G	A	G	G	G	A	G	G	G	A	A	G	G	A	G	G	G	A	G	G	G	G	G	G	G	G	G	A	G	G	G	A	A	G	G	G	A	G	A
Gm02:3162827	2	3162827	A	A	A	A	A	A	A	A	A	A	R	A	A	A	R	G	A	G	A	A	A	A	A	A	A	A	A	A	A	A	A	A	A	A	A	G	G	A	A	A	A	A	A	A	A	A	A
Gm02:3165140	2	3165140	T	T	T	T	T	T	T	T	T	T	T	T	T	T	T	T	T	T	T	T	Y	T	Y	Y	T	T	T	T	T	T	T	T	T	T	T	T	T	T	T	T	C	Y	T	T	T	T	T
Gm02:3229528	2	3229528	C	M	A	M	A	A	A	A	A	A	A	A	A	A	A	A	A	A	A	C	A	A	A	A	A	A	A	A	M	A	A	A	A	M	A	M	A	A	A	A	A	A	A	A	A	A	M
Gm02:3229543	2	3229543	A	A	A	M	M	A	A	M	A	A	A	A	M	A	A	A	A	A	A	A	A	A	A	A	M	M	A	A	A	A	A	A	A	A	A	M	A	M	A	A	A	A	A	A	A	M	A
Gm02:3256978	2	3256978	A	G	G	A	G	G	G	G	G	G	G	G	G	G	G	G	G	A	G	G	G	G	G	G	G	G	G	G	G	G	G	G	G	G	G	A	G	G	G	A	G	G	G	G	A	G	G
Gm02:3257363	2	3257363	C	G	G	C	G	G	G	G	G	G	G	G	G	G	G	G	G	C	G	G	G	G	G	G	G	G	G	G	G	G	G	G	G	G	G	C	G	G	G	C	G	G	G	G	C	G	G
Gm02:3298429	2	3298429	T	T	T	T	T	T	T	T	T	T	T	T	T	T	T	T	T	T	T	T	T	G	T	T	T	T	T	T	T	T	T	T	T	T	T	T	T	T	T	T	G	T	T	T	T	T	T
Gm02:3307864	2	3307864	C	G	G	C	G	G	G	G	G	G	G	G	G	G	G	G	G	G	C	G	G	G	G	G	G	C	G	G	G	G	G	G	G	G	G	C	S	G	G	C	G	G	G	G	C	G	G
Gm02:3308288	2	3308288	K	T	T	T	K	K	T	T	T	T	T	T	K	T	T	K	T	T	K	T	T	T	T	K	T	T	T	T	T	T	T	T	T	K	K	T	T	T	T	T	T	T	T	G	T	T	T
Gm02:3315359	2	3315359	G	K	G	G	K	G	G	G	G	G	G	G	G	G	G	G	G	G	G	G	G	G	G	G	G	G	G	G	G	G	G	G	G	G	K	G	K	G	K	G	G	G	G	T	G	G	G
Gm02:3342309	2	3342309	T	T	T	T	T	T	T	T	T	T	T	C	T	T	T	T	C	T	T	T	T	C	T	T	T	T	T	T	T	T	T	T	T	T	T	T	T	T	T	T	T	T	T	T	C	T	T
Gm02:3394555	2	3394555	G	G	G	G	G	G	G	G	G	G	G	T	G	G	G	G	T	G	G	G	G	G	G	G	G	G	G	G	G	G	G	G	G	G	G	T	G	G	G	G	G	G	G	G	T	G	G
Gm02:3397167	2	3397167	C	C	C	C	C	C	C	C	C	A	A	C	C	C	C	C	C	A	C	C	C	C	C	C	C	C	C	C	C	C	A	A	C	C	A	C	C	C	C	C	C	C	C	C	C	C	C
Gm02:3545318	2	3545318	A	A	A	A	A	A	A	A	A	G	G	A	A	A	G	A	A	G	A	A	A	G	R	A	A	A	G	R	G	G	G	G	A	A	G	G	A	A	A	A	A	A	G	A	A	A	A
Gm02:3609249	2	3609249	G	G	G	G	G	G	G	G	G	G	A	G	G	G	A	G	A	G	G	G	G	G	G	G	G	G	A	G	G	A	A	A	G	G	A	G	R	G	G	G	G	G	A	G	G	A	G
Gm02:3653896	2	3653896	T	T	T	T	T	T	T	T	T	T	T	T	T	T	T	G	T	T	T	T	T	T	T	T	T	G	T	T	T	T	T	T	T	T	T	T	G	T	T	T	T	T	T	T	T	T	T
Gm02:3693216	2	3693216	A	A	A	A	A	A	A	C	A	A	A	A	A	A	M	A	A	A	A	M	A	A	A	M	A	M	A	C	A	A	A	C	A	A	A	C	A	A	A	A	A	A	A	A	A	A	A
Gm02:3750736	2	3750736	G	G	G	G	G	A	A	G	A	A	A	A	G	A	A	A	A	A	G	A	A	A	G	G	G	A	A	A	A	A	A	A	G	G	A	A	A	G	G	G	G	G	G	A	A	A	G
Gm02:3750745	2	3750745	T	T	T	T	T	C	T	T	T	C	T	T	T	C	T	C	T	C	T	T	T	C	T	T	T	T	T	T	C	T	T	T	T	T	T	T	T	T	T	T	T	T	T	T	C	T	T
Gm02:3783796	2	3783796	A	M	A	A	A	A	A	A	A	A	A	A	A	A	A	A	A	A	A	A	M	A	A	A	A	A	A	M	A	A	C	A	A	A	A	M	A	A	A	A	A	A	A	A	A	A	A
Gm02:3784156	2	3784156	C	C	C	C	C	C	C	C	C	C	C	C	C	C	C	C	C	C	C	C	C	C	C	C	C	C	C	C	C	C	C	C	C	C	C	C	C	C	C	C	C	A	C	C	C	C	C
Gm02:3823055	2	3823055	G	G	G	G	G	G	G	G	G	G	G	G	G	G	G	G	C	G	G	G	C	G	G	G	G	C	G	G	G	G	G	G	G	G	C	C	C	G	G	G	G	C	G	G	G	G	G
Gm02:3823066	2	3823066	G	G	G	G	G	G	G	G	G	G	G	G	G	G	G	G	G	G	G	G	G	G	G	G	G	T	G	G	G	G	G	G	G	G	G	T	T	G	G	G	G	G	G	G	G	G	G
Gm02:3832162	2	3832162	T	K	T	T	T	T	T	G	T	T	T	T	K	T	T	T	K	T	T	T	T	T	G	T	T	T	T	T	T	T	T	T	T	T	T	T	K	T	T	T	T	T	K	T	T	T	T
Gm02:3855068	2	3855068	C	C	C	C	C	T	C	C	C	C	T	T	C	C	T	C	T	C	C	C	C	C	C	T	C	C	T	C	C	T	T	T	C	C	T	C	C	C	C	C	T	C	T	C	C	C	C
Gm02:3875921	2	3875921	A	A	A	A	A	T	A	A	A	T	A	A	A	T	A	T	A	T	A	A	A	T	A	A	A	A	A	A	T	A	A	A	A	A	A	A	W	A	A	A	A	T	A	A	T	A	A
Gm02:3943758	2	3943758	T	C	C	T	C	C	C	C	C	C	C	C	C	C	C	C	C	C	C	C	C	C	C	C	C	C	C	C	C	C	C	C	C	C	C	C	C	C	C	C	C	C	C	C	T	C	C
Gm02:3943821	2	3943821	A	C	C	A	C	C	C	C	C	C	C	C	C	C	C	C	C	C	C	C	C	C	C	C	C	C	C	C	C	C	C	C	C	C	C	C	C	C	C	C	C	C	C	C	A	C	C
Gm02:3944163	2	3944163	T	T	T	T	T	T	T	T	T	T	G	T	T	T	T	T	G	T	K	K	T	T	T	T	K	G	T	T	T	T	T	G	T	T	T	T	T	T	T	T	T	G	G	T	T	G	T
Gm02:3962118	2	3962118	C	C	C	C	C	A	C	C	C	A	C	C	C	A	C	A	C	A	C	C	C	A	C	C	C	C	C	C	A	C	C	C	C	C	C	C	M	C	C	C	C	C	C	C	C	C	C
Gm02:3962423	2	3962423	T	T	T	T	T	T	T	T	T	T	C	T	T	T	T	T	C	T	T	T	T	T	T	T	T	T	T	T	T	T	T	C	T	T	T	T	T	T	T	T	T	C	C	T	T	C	T
Gm02:3962725	2	3962725	T	C	C	T	C	C	C	C	C	C	C	C	C	C	C	C	C	C	C	C	C	C	C	C	C	C	C	C	C	C	C	C	C	C	C	C	C	C	C	C	C	C	C	C	T	C	C
Gm02:3962751	2	3962751	C	T	T	C	C	C	C	T	T	C	C	T	T	C	T	C	C	C	T	T	T	C	T	T	T	C	T	T	C	T	T	C	T	T	T	C	C	T	T	T	T	C	C	T	C	C	T
Gm02:3963024	2	3963024	G	G	G	G	A	A	G	G	G	A	G	G	G	A	G	A	G	A	G	G	G	A	G	G	G	G	G	G	A	G	G	G	G	G	G	G	A	G	G	G	G	G	G	G	G	G	G
Gm02:3963035	2	3963035	C	C	C	C	C	C	C	C	C	C	T	C	C	C	C	C	T	C	C	C	C	C	C	C	C	C	C	C	C	C	C	T	C	C	C	C	C	C	C	C	C	T	T	C	C	T	C
Gm02:3963058	2	3963058	G	A	A	G	G	G	G	A	A	G	G	A	A	G	A	G	G	G	A	A	A	G	A	A	A	G	A	A	G	A	A	G	A	A	A	G	G	A	A	A	A	G	G	A	G	G	A
Gm02:4041879	2	4041879	G	G	K	G	G	K	G	G	G	G	G	G	G	G	G	G	T	G	G	G	G	G	T	G	G	G	G	G	G	G	G	G	G	K	G	G	G	G	K	G	G	G	G	G	K	G	G
Gm02:4133829	2	4133829	T	C	T	T	T	T	T	T	T	T	T	C	T	T	T	T	T	T	C	T	T	T	T	T	T	C	T	T	T	C	T	T	T	T	T	T	T	T	T	T	T	T	T	C	C	T	T
Gm02:4136305	2	4136305	T	T	T	T	T	T	T	T	K	K	T	T	T	T	K	T	T	T	T	T	T	T	T	T	T	T	T	T	T	T	T	T	T	T	K	T	T	T	T	T	T	T	T	T	T	T	T
Gm02:4189126	2	4189126	T	T	T	T	T	T	T	T	T	T	T	A	W	T	T	T	T	T	T	T	T	T	T	T	T	T	A	T	T	A	A	T	T	T	T	T	W	T	T	T	T	A	T	A	T	T	T
Gm02:4189132	2	4189132	A	A	A	A	A	A	A	A	A	A	G	A	A	A	A	A	G	A	A	A	A	A	A	A	A	A	A	A	A	A	A	A	A	A	G	A	A	A	A	G	A	A	G	A	A	G	A
Gm02:4196275	2	4196275	C	C	C	C	T	T	C	C	C	C	C	C	C	T	C	T	C	T	C	C	C	C	C	C	C	C	C	C	T	C	C	C	C	C	C	T	C	C	C	C	C	C	C	C	C	C	C
Gm02:4245920	2	4245920	T	T	T	T	C	C	T	T	T	T	C	C	T	C	C	C	C	C	C	T	T	T	T	T	T	T	C	T	C	C	C	C	T	T	C	C	C	T	T	T	T	C	C	C	C	C	T
Gm02:4265021	2	4265021	T	T	T	T	C	C	T	T	T	T	C	C	T	C	C	C	C	C	C	T	T	T	T	T	Y	T	C	T	C	C	C	C	T	T	C	C	C	T	T	T	T	C	C	C	C	C	T
Gm02:4271315	2	4271315	T	T	T	T	G	G	T	T	T	T	G	G	T	G	G	T	G	G	T	T	T	T	T	T	T	T	G	T	G	G	G	G	T	T	G	G	G	T	T	G	T	G	G	G	T	G	T
Gm02:4271353	2	4271353	G	G	G	G	A	A	G	G	G	G	A	A	G	A	A	G	A	A	A	G	G	G	G	G	A	G	A	G	A	A	A	A	G	G	A	A	A	G	G	A	G	A	A	A	A	A	G
Gm02:4316000	2	4316000	T	T	T	T	T	T	T	W	T	T	W	T	T	T	T	T	T	T	T	T	T	T	T	T	T	T	T	W	T	T	T	T	T	T	T	T	T	T	A	T	T	T	T	T	T	T	T
Gm02:4327402	2	4327402	G	G	G	G	G	G	G	G	G	G	G	A	G	G	A	G	G	G	G	G	G	G	G	G	G	G	A	G	G	A	A	G	G	G	A	G	A	G	G	G	G	G	G	G	G	A	G
Gm02:4327823	2	4327823	C	C	C	C	T	C	C	C	C	C	C	C	C	C	C	T	C	C	C	C	C	C	C	C	C	C	C	C	T	C	C	C	C	C	C	C	C	C	C	C	C	C	C	C	C	C	C
Gm02:4365720	2	4365720	T	T	T	T	C	T	T	T	T	T	T	T	T	T	T	C	T	T	T	T	T	T	T	T	T	T	T	T	C	T	T	T	C	T	T	T	T	T	T	T	T	T	T	T	T	T	T
Gm02:4507677	2	4507677	G	G	G	G	T	G	G	G	G	G	G	G	G	T	G	T	G	G	G	G	G	G	G	G	G	G	G	G	T	G	G	G	G	G	G	G	G	G	G	G	G	G	G	G	G	G	G
Gm02:4507680	2	4507680	T	T	T	T	G	T	T	T	T	T	T	T	T	G	T	K	T	T	T	T	T	T	T	T	T	T	T	T	G	T	T	T	T	T	T	T	T	T	T	T	T	T	T	T	T	T	T
Gm02:4524060	2	4524060	C	C	C	C	T	C	C	C	C	C	C	C	C	T	C	T	C	C	C	C	C	C	C	C	C	C	C	C	T	C	C	C	C	C	C	C	C	C	C	C	C	C	C	C	C	C	C
Gm02:4567330	2	4567330	A	A	A	A	A	A	A	A	A	A	A	A	A	A	A	A	A	A	A	A	A	A	A	A	A	A	A	G	A	A	A	A	A	A	A	A	A	G	A	A	A	A	A	A	A	A	A
Gm02:4575378	2	4575378	T	T	T	T	K	T	T	T	T	T	T	T	T	T	T	T	G	T	T	T	T	K	T	T	T	T	G	G	T	T	T	T	T	K	T	T	T	G	T	T	T	T	T	T	T	T	T
Gm02:4667607	2	4667607	G	G	G	G	A	A	A	G	G	G	G	A	G	A	A	G	A	A	G	G	G	G	G	A	G	A	A	G	A	A	A	G	G	G	A	G	A	G	G	G	G	A	A	G	G	A	G
Gm02:4712842	2	4712842	C	C	T	C	C	C	C	T	T	T	C	C	T	C	C	C	C	T	C	T	T	T	T	C	T	C	C	T	C	C	C	T	T	T	C	C	C	T	T	C	T	T	C	C	C	C	T
Gm02:4712853	2	4712853	T	T	T	T	C	C	C	T	T	T	C	C	T	C	C	C	C	T	T	T	T	T	T	C	T	T	C	T	C	C	C	T	T	T	C	T	Y	T	T	T	T	T	C	C	C	C	T
Gm02:4763447	2	4763447	A	A	A	A	A	A	A	A	A	A	A	M	A	A	A	A	A	A	A	A	A	A	A	M	A	A	A	A	M	A	A	A	A	A	A	A	M	A	A	C	A	A	A	A	A	A	A
Gm02:4764653	2	4764653	T	T	A	T	A	A	A	A	A	A	A	A	A	A	A	A	A	A	A	A	A	A	A	A	A	T	A	A	A	A	A	A	A	A	A	A	A	A	A	A	A	A	A	A	A	A	A
Gm02:4800417	2	4800417	G	G	T	G	G	G	G	T	T	T	G	G	T	G	G	G	G	T	G	T	T	T	T	G	T	G	G	T	G	G	G	T	T	T	G	G	G	T	T	G	T	T	G	G	G	G	G
Gm02:4800440	2	4800440	G	G	A	G	A	A	A	A	A	A	A	A	A	A	A	A	A	A	A	A	A	A	A	A	A	G	A	A	A	A	A	A	A	A	A	A	A	A	A	A	A	A	A	A	A	A	A
Gm02:4850964	2	4850964	T	T	T	T	T	T	T	T	T	T	T	C	T	T	T	T	T	T	C	T	T	T	T	T	T	T	T	T	T	T	T	C	T	T	T	C	Y	T	T	T	T	T	T	C	C	T	T
Gm02:4868867	2	4868867	G	G	G	G	G	G	G	G	G	G	G	G	G	G	G	G	G	G	A	G	G	G	G	G	G	G	G	G	G	G	G	A	G	G	G	G	G	G	G	G	G	G	G	G	G	G	G
Gm02:4869216	2	4869216	A	M	C	C	C	C	C	C	C	C	C	C	C	C	C	C	C	C	C	C	C	C	C	A	C	A	C	C	C	C	C	C	C	C	C	C	C	C	C	C	C	C	C	C	C	C	C
Gm02:4872302	2	4872302	C	C	C	C	C	C	C	C	C	C	C	C	C	C	C	C	C	C	T	C	C	C	C	C	C	C	C	C	C	C	C	T	C	C	C	C	C	C	C	C	C	C	C	C	C	C	C
Gm02:4937882	2	4937882	G	G	G	G	C	C	C	G	G	G	C	C	G	C	C	C	C	C	G	G	G	G	G	G	G	G	C	G	C	C	C	G	G	G	C	G	S	C	G	G	G	G	C	C	C	C	G
Gm02:4959948	2	4959948	T	T	T	T	T	T	T	K	T	T	T	T	T	T	T	T	T	T	T	G	T	T	T	T	T	T	T	T	T	T	G	T	T	T	T	T	T	T	T	T	T	T	T	T	T	T	T
Gm02:4959967	2	4959967	T	C	C	C	C	C	C	C	C	C	C	C	C	C	C	C	C	C	C	C	C	C	C	C	C	T	C	C	C	C	C	C	C	C	C	C	C	C	C	C	C	C	C	C	C	C	C
Gm02:5042463	2	5042463	A	A	M	A	A	A	A	A	A	A	A	A	A	A	A	A	A	A	C	M	A	A	A	C	A	M	A	A	A	A	A	A	A	C	A	A	A	C	A	A	A	M	A	A	A	A	A
Gm02:5050819	2	5050819	T	T	T	T	T	T	T	T	T	T	K	T	T	T	G	K	T	T	T	T	T	T	T	T	T	T	T	T	T	T	T	T	T	T	T	T	T	G	K	T	T	T	T	T	T	T	T
Gm02:5081270	2	5081270	C	C	C	C	C	C	C	C	C	C	C	C	C	C	C	C	C	C	A	C	C	C	C	M	C	C	C	C	C	C	C	C	C	C	C	C	A	C	C	C	C	C	C	C	C	C	C
Gm02:5097634	2	5097634	G	G	G	G	A	G	A	G	G	G	G	G	G	G	G	G	G	G	G	G	G	G	G	G	G	G	A	G	G	G	A	G	G	G	G	G	A	G	G	G	G	G	A	A	G	G	G
Gm02:5097671	2	5097671	T	T	T	T	A	T	A	T	T	T	T	T	T	T	T	T	T	T	T	T	T	T	T	T	T	T	T	T	T	T	A	T	T	T	T	T	A	T	T	T	T	T	A	A	T	T	T
Gm02:5179430	2	5179430	A	A	A	A	A	A	A	A	A	A	A	A	A	A	A	A	A	C	A	A	A	A	A	A	A	A	A	A	A	A	A	C	A	A	A	C	A	A	A	A	A	A	A	A	A	A	A
Gm02:5179837	2	5179837	T	T	T	T	T	T	T	Y	T	C	T	C	T	C	T	T	T	T	T	Y	T	T	T	T	T	T	T	T	T	T	T	T	T	T	T	T	T	T	T	T	T	T	T	T	T	T	T
Gm02:5229046	2	5229046	T	Y	T	T	C	T	T	T	Y	T	T	T	T	T	T	Y	T	T	T	T	T	T	T	T	T	T	T	T	T	T	T	T	T	T	C	C	T	T	T	T	T	T	C	T	T	T	T
Gm02:5229349	2	5229349	T	T	T	T	T	G	T	T	T	T	T	T	T	T	G	T	T	T	T	T	T	K	T	T	T	T	T	T	G	T	T	T	T	T	T	T	T	T	T	T	T	T	T	T	T	T	T
Gm02:5280347	2	5280347	C	C	C	C	C	C	C	Y	C	C	C	C	Y	C	C	C	C	Y	C	C	C	C	C	C	C	C	C	C	C	C	C	C	C	C	Y	T	C	C	C	T	C	C	C	C	C	Y	C
Gm02:5381477	2	5381477	T	T	T	T	K	T	T	T	T	T	T	T	T	T	K	G	G	T	T	T	T	T	T	T	T	T	T	G	K	T	T	T	T	T	T	T	T	K	T	T	T	T	T	T	T	T	G
Gm02:5381485	2	5381485	A	A	G	A	A	G	A	G	A	A	G	A	G	A	A	G	A	G	A	G	G	G	G	A	G	A	A	G	G	A	A	A	G	A	G	G	A	A	G	A	G	A	A	A	A	A	G
Gm02:5470954	2	5470954	C	C	C	C	C	C	C	C	C	C	C	C	C	C	C	C	C	C	T	C	C	C	C	C	C	T	C	C	C	C	C	C	C	C	C	C	C	C	C	C	C	C	C	C	T	C	C
Gm02:5470967	2	5470967	G	G	G	A	G	A	A	G	G	G	G	A	G	G	A	G	R	G	G	G	G	G	A	G	G	G	A	G	G	G	A	A	G	G	G	G	G	G	G	A	G	A	G	A	G	G	G
Gm02:5512299	2	5512299	T	T	T	T	T	T	T	T	T	T	T	T	T	T	T	T	T	G	T	T	T	T	T	T	T	T	T	T	T	T	T	T	T	T	T	T	T	T	T	T	T	T	T	G	T	T	T
Gm02:5550943	2	5550943	C	C	C	C	C	C	C	C	C	C	C	C	C	C	C	C	C	T	T	C	C	C	C	C	C	T	C	C	C	C	C	C	C	C	C	Y	Y	C	C	T	C	C	C	C	T	C	C
Gm02:5628831	2	5628831	T	T	T	T	T	T	T	T	T	T	T	T	T	T	T	T	T	T	T	T	T	T	T	T	T	C	T	T	T	T	T	T	T	T	T	T	T	T	T	T	T	T	T	T	T	T	T
Gm02:5704498	2	5704498	C	C	C	C	C	C	T	C	C	C	C	C	C	C	T	C	T	C	C	C	C	C	C	C	C	C	C	C	C	C	T	T	C	C	C	C	Y	C	C	C	C	C	T	C	C	T	T
Gm02:5704841	2	5704841	R	G	G	G	A	G	R	G	G	G	G	G	G	G	G	G	G	G	R	G	R	G	G	G	G	A	G	G	G	G	G	G	G	G	G	G	R	G	G	G	G	G	G	G	A	G	G
Gm02:5717393	2	5717393	G	G	R	G	G	G	G	G	G	G	A	G	G	G	G	R	G	G	R	G	G	G	G	G	G	G	G	G	G	A	G	G	G	G	G	G	G	G	G	A	G	G	G	G	G	G	G
Gm02:5789292	2	5789292	T	T	T	T	T	T	T	T	T	T	T	T	T	T	T	T	T	T	A	T	T	T	T	T	T	A	T	T	T	T	T	T	T	T	T	A	A	T	T	A	T	T	T	T	A	T	T
Gm02:5832819	2	5832819	T	T	T	T	T	T	T	T	T	T	K	T	T	T	T	T	T	T	T	T	T	T	T	T	T	T	T	T	T	T	T	T	T	T	T	T	T	T	T	T	T	T	G	T	T	T	T
Gm02:5836856	2	5836856	C	C	C	C	T	C	T	T	C	T	C	C	T	C	T	C	T	C	C	T	T	T	T	C	T	C	T	C	C	C	T	T	C	C	C	C	C	C	T	C	T	T	T	T	C	T	T
Gm02:5836885	2	5836885	C	C	C	C	G	C	G	G	C	G	C	C	G	C	G	C	G	G	G	G	G	G	G	C	G	G	G	C	C	C	G	G	C	C	C	C	G	C	G	C	G	G	G	G	G	G	G
Gm02:5919621	2	5919621	T	T	T	T	T	T	T	T	G	T	T	T	T	T	T	G	K	T	T	T	K	T	T	T	T	T	T	K	T	T	T	G	T	T	T	T	T	T	T	T	T	T	T	T	T	T	T
Gm02:5919945	2	5919945	T	T	T	T	K	T	G	T	K	T	T	T	T	T	T	T	T	T	T	T	T	T	T	T	G	T	T	T	T	T	T	T	T	T	T	K	T	T	T	T	T	T	T	T	T	T	T
Gm02:5921940	2	5921940	C	C	C	A	C	C	C	M	C	A	C	C	A	C	C	C	C	C	C	C	C	A	C	C	C	C	A	A	C	C	C	C	C	C	C	C	C	C	C	C	C	C	C	C	C	C	C
Gm02:5982308	2	5982308	A	A	A	A	G	A	G	G	A	G	A	A	G	A	G	A	G	G	G	G	G	G	G	A	G	G	G	A	A	A	G	A	A	A	A	A	G	A	G	A	A	G	G	G	G	G	G
Gm02:5982332	2	5982332	C	C	C	C	G	C	G	G	C	G	C	C	G	C	G	C	G	G	C	G	G	G	G	C	G	G	G	C	C	C	G	C	C	C	C	C	G	C	G	C	C	G	G	G	G	G	G
Gm02:6034484	2	6034484	C	C	C	C	C	C	C	C	C	C	C	C	C	C	C	C	C	T	T	C	C	C	C	C	C	T	C	C	C	C	C	C	C	C	C	T	C	C	C	C	C	C	C	C	T	C	C
Gm02:6081683	2	6081683	G	G	G	G	G	G	G	G	G	G	G	G	G	G	G	G	G	A	A	G	G	G	G	G	G	A	G	G	G	G	G	G	G	G	G	A	R	G	G	A	G	G	G	G	A	G	G
Gm02:6082639	2	6082639	A	A	A	A	A	A	A	A	A	G	A	A	A	A	A	A	A	A	A	A	G	A	A	A	A	A	A	A	A	G	A	G	A	A	G	A	A	A	A	A	A	A	A	A	A	A	R
Gm02:6088919	2	6088919	A	A	A	A	A	A	A	A	A	A	A	A	A	A	A	A	A	G	G	A	A	A	A	A	A	G	A	A	A	A	A	A	A	A	A	G	R	A	A	G	A	A	A	A	G	A	A
Gm02:6088945	2	6088945	A	A	A	A	A	A	A	A	A	A	A	A	A	A	A	A	A	G	G	A	A	A	A	A	A	G	A	A	A	A	A	A	A	A	A	G	R	A	A	G	A	A	A	A	G	A	A
Gm02:6119572	2	6119572	C	C	C	C	C	C	C	C	C	C	C	C	C	C	C	C	C	C	C	C	T	C	C	C	C	C	C	C	C	C	C	C	C	C	T	C	Y	C	C	C	C	Y	C	C	C	C	C
Gm02:6125552	2	6125552	C	C	C	C	C	C	C	C	C	C	C	C	C	C	C	C	C	G	G	C	C	C	C	C	C	G	C	C	C	C	C	C	C	C	C	C	S	C	C	C	C	C	C	C	G	C	C
Gm02:6125569	2	6125569	G	G	G	G	G	G	G	G	G	G	G	G	G	G	G	G	G	A	A	G	G	G	G	G	G	A	G	G	G	G	G	G	G	R	G	G	R	G	G	G	G	G	G	G	A	G	G
Gm02:6163989	2	6163989	A	A	A	A	A	C	A	A	A	A	A	A	A	A	C	M	A	C	A	A	A	A	A	A	A	A	A	M	A	A	A	A	A	A	A	A	A	A	A	A	A	A	A	C	A	C	M
Gm02:6225559	2	6225559	G	G	G	T	G	G	G	K	T	G	G	G	G	G	G	G	G	T	G	G	G	G	G	G	G	G	G	G	G	G	G	G	G	G	G	G	G	G	G	G	G	G	G	G	G	G	G
Gm02:6244626	2	6244626	C	C	C	C	C	C	A	C	C	C	C	A	C	C	C	C	C	A	C	C	C	C	C	C	C	C	C	C	C	C	C	C	C	C	C	C	C	C	C	C	C	C	C	C	C	C	C
Gm02:6257204	2	6257204	K	T	T	T	T	T	G	G	T	T	T	T	T	T	T	T	T	T	T	T	T	T	T	T	T	T	T	T	T	T	T	T	T	K	T	T	T	K	T	T	T	T	T	T	T	T	T
Gm02:6257206	2	6257206	A	A	A	A	A	A	A	A	A	A	A	A	G	A	A	A	A	A	A	A	A	A	A	A	A	A	R	A	A	A	A	A	A	A	A	A	A	A	A	A	A	A	A	A	A	A	A
Gm02:6264404	2	6264404	T	C	C	T	T	C	C	C	C	T	C	C	C	C	C	C	T	C	C	Y	T	T	C	C	T	C	C	C	C	C	T	C	C	C	C	C	T	C	C	C	C	C	T	C	C	T	T
Gm02:6404790	2	6404790	A	C	A	A	A	A	A	A	A	A	A	A	A	A	A	A	A	A	A	A	A	A	C	A	A	A	A	A	A	A	A	A	A	A	M	A	C	A	A	A	A	A	A	A	A	A	A
Gm02:6475785	2	6475785	A	T	T	A	A	A	A	A	T	A	A	A	T	T	A	A	A	T	T	T	T	T	A	T	T	T	A	W	A	T	A	T	A	A	A	A	A	A	A	T	T	A	A	A	A	A	A
Gm02:6486431	2	6486431	T	T	T	T	T	T	T	T	T	T	T	T	T	T	T	T	T	C	T	T	T	T	T	T	T	T	T	T	T	T	T	T	T	T	T	T	T	T	T	T	T	T	T	T	T	T	T
Gm02:6513103	2	6513103	G	G	G	G	G	G	G	G	G	G	G	G	G	A	G	G	G	A	A	G	G	A	G	G	A	A	G	G	G	G	G	A	G	G	G	A	G	G	G	G	A	G	G	G	G	G	G
Gm02:6514182	2	6514182	G	G	G	G	G	G	G	G	G	G	G	G	G	G	G	G	G	T	G	G	G	G	G	G	G	G	G	G	G	G	G	G	G	G	G	T	G	G	G	G	G	G	G	G	G	G	G
Gm02:6580544	2	6580544	T	T	T	T	T	T	T	T	T	T	T	T	T	G	T	T	T	T	T	T	T	T	T	T	T	T	T	T	T	T	T	G	T	T	T	T	T	T	T	T	T	T	T	T	T	T	T
Gm02:6617656	2	6617656	C	C	C	C	C	C	C	C	C	C	C	C	C	T	C	C	C	T	T	C	C	C	C	C	C	T	C	C	C	C	C	T	C	C	C	C	Y	C	C	C	C	C	C	C	T	C	C
Gm02:6759322	2	6759322	G	G	G	G	G	G	G	G	G	G	G	G	R	G	G	G	G	G	A	R	G	G	G	G	A	G	G	G	G	G	G	G	G	G	G	G	G	G	G	G	R	G	G	G	G	G	G
Gm02:6759650	2	6759650	C	C	C	C	C	C	C	C	C	C	C	C	C	C	C	C	C	C	G	S	C	C	C	C	G	C	C	C	C	C	C	C	C	C	C	C	C	C	C	C	G	C	C	C	C	C	C
Gm02:6771042	2	6771042	T	T	T	T	T	T	T	T	T	T	T	T	T	T	T	T	T	T	G	T	T	T	T	T	G	T	T	T	T	T	T	T	T	T	T	T	T	T	T	T	G	T	T	T	G	T	T
Gm02:6786632	2	6786632	T	T	T	T	T	T	T	C	T	T	T	C	T	T	T	T	T	C	T	T	T	T	T	T	T	C	T	T	T	T	T	T	T	C	T	T	T	T	C	C	T	T	T	C	C	T	T
Gm02:6786654	2	6786654	T	T	T	T	T	T	T	T	T	T	T	T	T	T	T	T	T	T	T	T	T	T	T	T	T	T	T	T	T	T	T	T	T	T	T	T	A	T	T	T	A	T	T	T	T	T	W
Gm02:6786657	2	6786657	A	A	A	A	A	A	A	G	A	A	A	G	A	A	A	A	A	A	A	A	A	A	A	A	A	G	A	A	A	A	A	A	A	G	A	A	A	A	G	G	A	A	A	G	A	A	A
Gm02:6827076	2	6827076	C	C	C	C	C	C	C	T	C	C	C	T	C	C	C	C	C	T	T	Y	C	C	C	C	T	T	C	C	C	C	C	C	C	T	C	T	Y	C	T	T	T	C	C	T	T	C	C
Gm02:6852608	2	6852608	T	T	T	T	T	C	T	T	C	T	T	T	T	T	C	T	T	T	C	T	T	T	T	T	T	Y	Y	T	T	T	T	C	T	T	T	T	T	T	T	T	T	T	T	T	T	T	T
Gm02:6903765	2	6903765	G	G	G	G	G	A	G	A	G	G	G	A	G	G	G	G	G	A	A	G	G	G	G	G	A	A	G	G	G	G	G	G	G	A	A	A	A	G	A	A	A	G	G	A	A	G	G
Gm02:7054712	2	7054712	T	T	T	T	T	T	T	T	T	T	T	T	T	A	A	T	T	A	T	T	T	T	T	T	T	T	T	T	T	T	T	T	T	T	T	T	T	T	T	T	T	T	T	T	T	T	T
Gm02:7055075	2	7055075	A	A	A	A	A	A	A	A	A	A	A	A	A	G	G	A	A	R	A	A	A	A	A	A	A	A	A	A	A	A	A	A	A	A	A	A	A	A	A	A	A	A	A	A	A	A	A
Gm02:7055079	2	7055079	C	C	C	C	C	C	C	C	C	C	C	C	C	A	A	C	C	A	C	C	C	C	C	C	C	C	C	C	C	C	C	C	C	C	C	C	C	C	C	C	C	C	C	C	C	C	C
Gm02:7055083	2	7055083	A	A	A	A	A	A	A	A	A	A	A	A	A	C	C	A	A	C	A	A	A	A	A	A	A	A	A	A	A	A	A	A	A	A	A	A	A	A	A	A	A	A	A	A	A	A	A
Gm02:7161558	2	7161558	G	G	G	G	T	G	G	G	G	G	G	G	G	G	G	T	G	G	G	G	G	G	G	G	T	G	G	G	G	G	G	G	G	G	G	G	G	G	G	G	T	G	G	T	T	G	G
Gm02:7162161	2	7162161	A	T	T	A	T	T	T	T	T	T	T	T	T	T	T	T	T	A	T	T	T	T	T	T	T	T	T	T	T	T	A	T	T	A	T	T	T	T	T	T	T	T	T	T	T	T	T
Gm02:7162560	2	7162560	G	G	G	G	G	G	S	G	G	G	G	G	G	C	G	G	G	G	G	G	G	G	G	G	G	G	G	G	G	G	G	G	G	G	G	G	G	G	G	G	G	G	G	G	G	G	G
Gm02:7183790	2	7183790	T	C	C	C	C	C	C	T	T	T	C	T	C	C	C	C	C	T	T	C	C	C	C	C	C	T	C	C	C	T	C	C	C	C	C	C	C	C	T	C	C	C	C	C	C	C	T
Gm02:7183803	2	7183803	C	G	G	G	G	G	G	C	C	C	G	C	G	G	G	G	G	C	C	G	G	G	G	G	G	C	G	G	G	C	G	G	G	G	G	G	G	G	C	G	G	G	G	G	G	G	C
Gm02:7201728	2	7201728	C	S	C	C	C	S	C	C	G	C	S	C	C	C	C	C	C	C	C	S	C	S	C	C	C	S	S	C	C	C	C	C	C	C	C	G	S	C	C	G	C	S	C	C	C	C	C
Gm02:7201731	2	7201731	R	A	A	A	A	R	A	R	A	A	G	A	A	A	A	A	A	R	A	A	A	A	A	A	A	R	A	A	R	A	A	A	A	A	A	G	A	A	A	G	A	A	A	A	A	A	A
Gm02:7212205	2	7212205	M	A	A	A	A	A	A	A	A	A	A	A	A	A	A	A	A	C	A	A	A	A	A	A	A	A	A	A	A	A	A	A	A	A	A	A	A	A	A	A	A	A	A	A	A	A	A
Gm02:7220971	2	7220971	A	A	A	A	A	A	A	G	A	A	A	A	A	A	A	A	A	A	G	A	A	A	A	A	A	G	A	A	A	A	A	A	A	A	A	A	R	A	G	A	A	A	A	A	A	A	A
Gm02:7253910	2	7253910	T	T	T	T	A	T	T	A	T	T	T	A	T	T	T	T	T	T	A	A	T	T	T	T	A	A	T	T	T	T	T	T	T	T	T	A	A	T	A	A	T	T	T	A	A	T	T
Gm02:7315026	2	7315026	G	G	G	G	G	G	G	A	G	G	G	G	G	G	G	G	G	G	A	G	G	G	G	G	G	A	G	G	G	G	G	G	G	G	G	A	G	G	A	G	G	G	G	G	G	G	G
Gm02:7344034	2	7344034	T	T	G	T	G	T	T	T	T	T	T	T	T	T	T	G	T	T	T	T	T	T	T	T	T	T	T	T	T	K	T	K	T	T	T	T	T	K	T	T	T	T	T	T	T	T	T
Gm02:7344055	2	7344055	A	A	A	A	A	A	A	A	A	M	A	A	A	A	A	A	A	A	A	A	A	A	A	A	A	M	C	A	A	M	M	A	A	A	A	A	A	M	A	A	A	M	A	A	A	A	A
Gm02:7344385	2	7344385	C	C	C	C	A	C	C	C	C	C	C	A	C	C	C	C	C	A	C	A	C	C	C	C	A	C	C	C	C	C	C	C	C	A	C	A	M	C	C	C	C	C	C	C	C	C	C
Gm02:7359790	2	7359790	A	A	A	A	A	A	A	A	A	A	A	A	A	A	A	A	A	A	A	A	A	C	A	A	A	A	A	A	A	A	C	A	A	A	A	A	A	A	A	A	A	A	A	A	A	A	A
Gm02:7394756	2	7394756	A	A	A	A	A	A	A	A	A	M	A	A	A	A	A	C	A	A	M	A	M	A	M	A	A	A	A	A	A	M	A	M	A	A	A	A	A	A	M	A	A	M	A	A	A	A	A
Gm02:7434004	2	7434004	C	C	C	C	C	C	C	C	M	M	C	C	C	C	C	C	C	C	C	C	C	C	C	C	C	C	C	C	C	M	M	M	C	C	C	M	C	C	C	C	C	C	C	C	C	C	C
Gm02:7505533	2	7505533	A	A	A	A	A	A	A	A	A	C	A	A	A	A	A	A	C	A	C	A	A	C	A	A	A	M	M	A	A	A	A	A	A	A	A	A	A	A	C	A	A	A	A	M	C	A	A
Gm02:7574260	2	7574260	A	A	A	A	A	A	A	C	M	A	A	A	A	A	A	A	A	A	M	M	A	A	A	A	A	A	A	A	A	A	A	A	A	A	M	A	A	A	A	A	A	A	A	A	A	A	A
Gm02:7576950	2	7576950	T	G	T	T	T	T	T	G	T	T	T	G	G	T	T	T	T	G	G	T	G	T	G	T	G	G	T	T	T	T	T	T	T	G	T	T	T	T	G	G	G	T	T	G	T	T	T
Gm02:7616645	2	7616645	T	T	T	T	T	T	T	G	K	T	T	K	T	T	T	G	G	T	T	T	T	T	G	T	T	T	K	T	T	T	T	T	T	T	G	T	G	T	G	T	T	G	T	T	T	T	T
Gm02:7640859	2	7640859	C	C	T	C	C	C	C	C	C	C	C	C	C	C	C	C	C	C	C	C	C	T	Y	C	C	T	C	C	C	C	Y	C	C	C	C	C	C	C	C	C	C	C	C	C	C	C	C
Gm02:7663963	2	7663963	G	G	T	G	T	K	T	G	T	T	T	G	G	G	G	T	T	G	G	K	K	T	G	T	G	G	T	T	T	T	T	T	T	G	T	G	K	T	G	G	G	T	T	G	T	T	T
Gm02:7663964	2	7663964	A	A	C	A	C	M	C	A	C	C	C	A	A	A	A	C	C	A	A	M	M	C	A	C	A	A	C	C	C	C	C	C	C	A	C	A	M	C	A	A	A	C	C	A	C	C	C
Gm02:7728818	2	7728818	A	A	A	A	A	A	A	C	A	A	A	A	A	A	A	A	A	A	C	A	A	A	A	A	A	C	A	A	A	A	A	A	A	A	A	A	A	A	C	C	A	A	A	A	A	A	A
Gm02:7794036	2	7794036	T	K	T	G	K	T	T	T	T	T	T	T	T	T	T	T	T	T	T	T	T	T	T	T	T	T	T	T	T	T	G	T	T	T	T	K	T	T	T	K	K	T	T	K	T	T	T
Gm02:7824940	2	7824940	C	C	C	C	C	C	T	T	T	T	C	C	C	C	C	C	C	C	T	C	C	T	C	T	C	T	T	C	C	T	C	T	C	C	C	C	C	T	T	T	C	T	C	C	T	C	T
Gm02:7824958	2	7824958	G	G	G	G	G	G	A	A	A	A	G	G	G	G	G	G	G	G	A	G	G	A	G	A	G	A	A	G	G	A	G	A	G	G	G	G	G	A	A	A	G	A	G	G	A	G	A
Gm02:7824972	2	7824972	A	A	A	A	R	A	G	G	G	G	A	A	A	A	A	A	A	A	G	A	A	G	A	G	A	G	G	A	A	G	A	G	A	R	A	A	A	G	G	G	A	G	A	A	A	A	G
Gm02:7825322	2	7825322	C	C	C	C	C	C	T	T	T	T	C	C	C	C	C	C	C	C	T	C	C	T	C	T	C	T	T	C	C	T	C	T	C	C	C	C	C	T	T	T	C	T	C	C	T	C	T
Gm02:7841617	2	7841617	G	R	G	G	G	G	G	G	G	G	G	G	G	G	G	A	G	G	G	G	G	G	G	G	G	G	G	G	G	G	G	G	G	G	G	G	G	G	G	A	G	G	G	G	G	G	G
Gm02:7873463	2	7873463	T	T	T	T	T	T	T	T	T	T	K	T	T	T	T	T	T	T	T	T	T	T	T	T	T	T	G	T	T	T	G	T	T	T	T	T	T	T	T	T	T	T	T	T	G	T	K
Gm02:7873464	2	7873464	G	G	G	G	T	G	G	G	G	G	G	G	G	G	K	G	G	G	G	G	G	G	G	G	G	G	T	G	G	G	T	G	G	G	G	G	G	G	G	G	G	G	G	G	T	G	K
Gm02:7905116	2	7905116	G	G	G	G	G	G	G	G	G	G	G	G	G	G	G	G	G	G	A	G	G	G	G	G	G	G	A	G	G	G	A	G	G	G	G	G	R	G	G	G	R	G	G	G	A	G	G
Gm02:8064798	2	8064798	T	G	G	T	G	G	T	T	T	T	G	G	G	T	K	G	G	G	G	T	T	T	G	T	G	G	G	K	G	T	G	T	G	G	G	G	G	T	T	G	G	T	G	G	G	G	T
Gm02:8067486	2	8067486	T	T	T	T	T	T	T	T	T	T	T	T	T	T	T	T	T	T	T	T	T	T	T	T	C	T	C	T	T	T	C	T	T	T	T	C	T	T	T	T	T	T	T	T	T	T	T
Gm02:8122902	2	8122902	T	T	T	T	T	T	C	C	C	C	T	T	T	T	T	T	T	T	T	T	C	C	T	C	T	T	C	T	T	C	C	C	T	T	T	T	T	C	C	T	T	T	T	T	T	T	C
Gm02:8149749	2	8149749	G	C	C	G	C	C	C	G	C	C	G	C	C	G	C	C	C	C	C	C	C	C	C	C	C	C	C	C	C	C	C	C	C	C	C	C	C	C	G	C	C	G	C	C	C	C	C
Gm02:8159113	2	8159113	G	A	A	G	A	A	G	G	G	G	G	A	A	G	G	A	A	A	A	G	G	G	G	G	A	A	G	A	A	G	G	G	A	A	A	G	A	G	G	G	G	G	A	A	A	A	G
Gm02:8159127	2	8159127	C	C	C	C	C	C	T	C	T	T	C	C	C	C	T	C	C	C	C	T	T	T	C	T	C	C	C	C	C	T	C	T	C	C	C	C	C	T	C	T	T	C	C	C	C	C	T
Gm02:8165877	2	8165877	G	G	G	G	G	A	A	G	A	A	G	G	A	G	A	G	G	G	G	A	R	A	G	A	G	G	G	G	G	A	G	A	G	G	G	G	A	A	G	A	A	G	G	G	A	G	A
Gm02:8165903	2	8165903	G	T	G	G	G	G	G	K	G	G	G	T	G	G	G	G	G	T	G	G	K	G	G	G	T	G	G	G	T	G	G	G	G	T	T	G	G	G	G	G	G	G	T	T	G	T	G
Gm02:8165905	2	8165905	C	T	C	C	C	C	C	Y	C	C	C	C	C	C	C	C	C	C	C	C	Y	C	C	C	C	C	Y	C	T	C	C	C	C	C	C	C	C	C	C	C	C	C	C	T	C	C	C
Gm02:8166213	2	8166213	T	T	T	T	T	T	T	T	T	T	T	T	T	T	T	G	G	T	T	T	T	K	T	T	G	T	T	G	T	T	T	K	G	T	T	T	T	T	T	T	T	T	T	T	T	T	T
Gm02:8255503	2	8255503	C	C	C	C	C	C	C	C	C	C	C	C	C	C	C	C	C	C	M	C	C	C	C	C	C	C	C	C	C	M	C	C	C	C	C	C	C	C	M	C	C	C	C	M	C	C	C
Gm02:8291914	2	8291914	M	C	C	C	A	C	C	C	C	C	C	A	C	C	C	C	C	C	C	A	C	C	C	C	C	C	C	A	C	C	C	C	C	C	C	C	C	C	A	A	C	C	C	C	C	C	C
Gm02:8291916	2	8291916	Y	T	T	T	C	T	T	T	T	T	T	C	T	T	T	T	T	T	T	C	T	T	T	T	T	T	T	C	T	T	T	T	T	T	T	T	T	T	C	T	T	T	T	T	T	T	T
Gm02:8295585	2	8295585	T	T	T	T	T	T	T	T	T	A	T	T	W	T	A	T	T	T	T	T	T	T	T	T	T	T	T	T	T	T	T	T	T	T	T	A	T	W	T	T	T	T	T	T	T	A	A
Gm02:8300714	2	8300714	G	G	G	G	G	G	A	G	A	R	G	G	G	G	G	G	G	G	G	R	G	A	G	A	G	G	G	G	G	A	G	A	G	G	G	G	G	A	G	G	G	G	R	G	G	G	A
Gm02:8354583	2	8354583	G	G	G	G	G	G	G	G	A	G	G	G	G	G	G	G	G	G	G	G	G	G	G	G	G	G	G	G	G	G	G	G	G	G	G	G	G	G	G	G	G	G	G	G	A	G	G
Gm02:8406554	2	8406554	C	G	G	C	G	S	G	C	S	G	C	G	G	C	C	G	G	G	G	G	G	G	G	G	S	G	C	G	G	G	C	G	G	G	G	G	G	G	C	G	G	C	G	G	G	G	G
Gm02:8416279	2	8416279	A	G	G	A	G	G	G	A	G	G	A	G	G	A	A	G	G	G	G	G	G	G	G	G	G	G	A	G	R	G	A	G	G	G	G	G	G	G	A	G	G	A	G	G	G	G	G
Gm02:8520926	2	8520926	A	M	A	A	A	A	A	A	A	A	A	A	A	A	A	A	A	A	A	A	A	A	A	A	A	A	A	A	A	A	A	A	C	A	A	A	A	A	A	A	C	A	A	A	A	A	A
Gm02:8635785	2	8635785	C	C	C	C	C	C	C	C	C	C	C	C	A	C	C	C	C	C	C	C	C	C	C	C	C	C	C	C	C	C	C	C	C	C	C	C	C	C	C	C	C	C	C	C	C	C	C
Gm02:8635791	2	8635791	G	G	G	K	G	G	G	T	G	T	G	G	G	G	G	T	G	G	G	G	G	G	T	G	T	G	G	T	T	G	G	G	G	T	T	T	G	G	G	G	G	G	G	G	G	G	G
Gm02:8636220	2	8636220	G	A	A	G	G	A	G	A	G	G	A	A	A	G	G	R	A	A	A	A	A	G	A	G	A	A	A	A	A	G	G	G	A	A	A	A	A	G	A	G	G	G	A	A	A	A	G
Gm02:8639416	2	8639416	A	A	A	A	A	A	A	M	A	A	M	A	A	A	A	A	A	A	A	A	A	A	A	A	A	A	A	A	A	A	A	A	M	A	A	A	A	A	A	A	A	M	A	A	A	A	M
Gm02:8675566	2	8675566	A	A	R	A	A	R	G	A	R	A	A	A	A	R	A	A	A	A	A	R	A	A	A	A	A	A	R	A	A	A	A	A	A	A	A	R	A	G	A	A	A	A	A	A	R	A	A
Gm02:8701016	2	8701016	A	A	A	A	A	A	A	A	A	A	A	A	A	A	A	A	A	M	A	A	A	C	M	A	A	A	A	A	A	A	C	A	A	A	A	A	A	M	A	A	A	M	A	A	M	A	A
Gm02:8701019	2	8701019	A	A	A	A	A	A	A	A	A	A	A	A	A	A	A	A	A	A	A	A	A	A	M	A	A	A	A	A	A	A	A	M	A	A	A	A	A	A	A	A	A	A	A	A	M	A	A
Gm02:8846582	2	8846582	T	C	C	T	T	C	C	T	T	C	C	C	C	T	T	C	C	C	C	C	C	C	C	T	C	C	T	C	C	T	T	T	C	C	C	T	C	T	T	C	C	T	C	C	C	C	T
Gm02:8861008	2	8861008	C	G	G	C	C	C	C	C	C	C	G	G	G	C	C	G	G	C	G	C	G	G	G	C	G	G	C	G	G	C	C	C	G	G	G	C	G	C	C	G	G	C	G	G	G	G	C
Gm02:8914999	2	8914999	C	T	T	C	C	T	C	C	C	T	T	T	T	C	C	T	T	C	T	Y	T	T	T	C	T	T	C	T	T	C	C	C	T	T	T	C	C	C	C	C	T	C	T	T	T	T	C
Gm02:9005006	2	9005006	T	G	G	T	T	G	G	T	G	G	G	G	G	T	T	G	G	G	G	G	G	G	G	G	G	G	T	G	G	T	T	G	G	G	G	T	G	G	T	G	G	T	G	G	G	G	G
Gm02:9011229	2	9011229	G	A	A	G	G	A	A	G	A	A	A	A	A	G	G	A	A	A	A	A	A	A	A	A	A	A	G	A	A	G	G	A	A	A	A	G	R	A	G	G	A	G	A	A	A	A	A
Gm02:9107895	2	9107895	C	C	C	C	C	C	G	C	G	C	C	C	C	C	C	C	C	G	C	C	C	C	C	G	C	C	C	C	C	C	C	G	C	C	C	C	C	G	C	C	C	C	C	C	G	C	G
Gm02:9119167	2	9119167	A	A	A	A	A	A	T	A	T	A	A	A	A	A	A	A	A	T	A	W	A	A	A	T	A	A	A	A	A	A	A	T	A	A	A	A	A	T	A	A	A	A	A	A	T	A	T
Gm02:9176681	2	9176681	T	T	T	T	T	T	K	T	T	T	T	T	T	T	T	T	T	K	T	K	T	T	T	T	T	K	T	T	T	T	K	T	T	G	K	T	T	T	T	T	T	T	T	T	T	T	G
Gm02:9178468	2	9178468	A	C	C	A	A	C	C	A	C	C	C	C	C	A	A	C	C	C	C	C	C	C	C	C	C	C	A	C	C	A	A	C	C	C	C	C	C	C	A	C	C	A	C	C	C	C	C
Gm02:9206991	2	9206991	C	T	T	C	C	T	C	C	C	T	T	T	T	C	C	T	T	C	T	T	T	T	T	C	T	T	C	T	T	C	C	C	T	T	T	T	T	C	C	T	T	C	T	T	C	T	C
Gm02:9206993	2	9206993	G	G	G	G	G	G	A	G	A	G	G	G	G	G	G	G	G	A	G	A	G	G	G	A	G	G	G	G	G	G	G	A	G	G	G	G	G	A	G	G	G	G	G	G	A	G	A
Gm02:9207012	2	9207012	A	G	G	A	A	G	A	A	A	G	G	G	G	A	A	G	G	A	G	G	G	G	G	A	G	G	A	G	G	A	A	A	G	G	G	G	G	A	A	G	G	A	G	G	A	G	A
Gm02:9240969	2	9240969	A	A	A	A	A	A	A	A	A	A	A	A	A	A	A	A	M	A	M	M	A	A	A	A	A	A	A	M	A	A	A	A	A	A	A	A	M	M	A	A	A	A	M	A	A	A	A
Gm02:9243021	2	9243021	C	C	C	C	C	C	T	C	T	C	C	C	C	C	C	C	C	T	C	Y	C	C	C	T	C	C	C	C	C	C	C	T	C	C	C	C	C	T	C	C	C	C	C	C	T	C	T
Gm02:9243335	2	9243335	C	C	C	C	C	C	A	C	A	C	C	C	C	C	C	C	C	A	C	A	C	C	C	A	C	C	C	C	C	C	C	A	C	C	C	C	C	A	C	C	C	C	C	C	A	C	A
Gm02:9306075	2	9306075	C	T	T	C	C	T	C	C	C	T	T	T	T	C	C	T	T	C	T	T	T	T	T	C	T	T	C	T	T	C	C	C	T	T	T	T	T	C	C	T	T	C	T	T	C	T	C
Gm02:9306085	2	9306085	G	C	C	G	G	C	G	G	G	C	C	C	C	G	G	C	C	G	C	C	C	C	C	G	C	G	G	C	C	G	G	G	C	C	C	C	S	G	G	C	C	G	C	C	G	C	G
Gm02:9337692	2	9337692	G	T	T	G	G	T	G	G	G	T	T	T	T	G	G	T	T	G	T	T	T	T	T	G	T	G	G	T	T	G	G	G	T	T	T	T	K	G	G	G	T	G	T	T	G	T	G
Gm02:9380927	2	9380927	G	A	A	G	G	A	A	G	A	A	A	A	A	G	G	A	R	A	A	A	A	A	A	A	A	A	G	A	A	G	G	A	A	A	A	A	A	A	G	A	A	G	A	A	A	A	A
Gm02:9386439	2	9386439	G	A	A	G	G	A	A	G	A	A	A	A	A	G	G	A	A	A	A	A	A	A	A	G	A	G	G	A	A	G	G	A	A	A	A	G	A	A	G	A	A	G	A	A	A	A	A
Gm02:9422722	2	9422722	G	A	A	G	G	A	A	G	A	A	A	A	A	G	G	A	A	A	A	A	A	A	A	A	A	A	G	A	A	G	G	A	A	A	A	A	A	A	G	A	A	G	A	A	A	A	A
Gm02:9453770	2	9453770	C	C	C	C	C	C	C	C	C	C	C	C	C	C	C	C	C	C	C	C	C	C	C	C	C	T	C	C	C	C	C	C	C	C	C	C	Y	C	C	T	C	C	C	C	T	C	C
Gm02:9515930	2	9515930	G	A	A	G	G	A	A	G	A	G	A	G	G	G	G	A	A	A	R	A	G	G	G	A	G	A	G	A	A	A	G	A	A	G	A	A	A	A	G	G	G	G	A	G	A	A	A
Gm02:9521310	2	9521310	G	C	C	G	G	C	C	G	C	C	C	C	C	G	G	C	C	C	C	C	C	C	C	C	C	C	G	S	C	C	G	C	C	C	C	C	C	C	G	C	C	G	C	C	C	C	C
Gm02:9521322	2	9521322	T	G	G	T	T	G	G	T	G	G	G	G	G	T	T	G	G	G	G	G	G	G	G	G	G	G	T	G	G	G	T	G	G	G	G	G	G	G	T	G	G	T	G	G	G	G	G
Gm02:9545204	2	9545204	T	C	C	T	T	C	C	T	C	C	C	C	C	T	T	C	C	C	C	C	C	C	C	C	C	C	T	C	C	C	T	C	C	C	C	C	Y	C	T	C	C	T	C	C	C	C	C
Gm02:9545532	2	9545532	K	T	T	T	T	T	T	T	K	T	T	T	T	T	K	T	T	T	T	K	T	T	T	T	T	T	T	T	T	T	T	T	T	T	T	T	T	T	T	T	T	T	T	G	T	T	T
Gm02:9554794	2	9554794	A	G	G	A	A	G	G	A	G	G	G	G	G	A	A	G	G	G	G	G	G	G	G	G	G	G	A	G	G	G	A	G	G	G	G	G	G	G	A	G	G	A	G	G	G	G	G
Gm02:9562210	2	9562210	A	G	G	A	A	G	G	A	G	G	G	G	G	A	A	G	G	G	G	G	R	G	G	G	G	G	A	G	G	G	A	G	G	G	G	G	G	G	A	G	G	A	G	G	G	G	G
Gm02:9562214	2	9562214	G	G	G	G	G	G	G	G	G	T	G	T	G	G	G	G	G	G	T	G	K	T	T	G	G	T	G	G	G	G	G	G	G	T	G	G	G	G	G	T	T	G	G	G	T	G	G
Gm02:9562242	2	9562242	G	A	G	G	G	G	A	G	A	G	G	G	G	G	G	G	G	A	G	R	G	G	G	A	G	G	G	G	G	A	G	A	A	G	G	G	G	A	G	G	G	G	G	G	G	G	A
Gm02:9562247	2	9562247	G	T	T	G	G	T	T	G	T	T	T	T	T	G	G	T	T	T	T	T	K	T	T	T	T	T	G	T	T	T	G	T	T	T	T	T	T	T	G	T	T	G	T	T	T	T	T
Gm02:9569427	2	9569427	G	G	G	G	G	G	G	G	G	A	G	A	A	G	G	G	G	G	A	G	A	A	A	G	A	A	G	G	G	G	G	G	G	A	G	G	G	G	G	A	A	G	G	A	A	G	G
Gm02:9569444	2	9569444	T	C	C	T	T	C	C	T	C	C	C	C	C	T	T	C	C	C	C	C	C	C	C	C	C	C	T	C	C	C	T	C	C	C	C	C	C	C	T	C	C	T	C	C	C	C	C
Gm02:9569789	2	9569789	G	G	G	G	G	G	G	G	G	A	G	A	A	G	G	G	G	G	G	G	A	A	A	G	A	A	G	G	G	G	G	G	G	A	G	A	G	G	G	A	A	G	G	A	A	G	G
Gm02:9591734	2	9591734	T	T	T	T	T	T	T	T	T	T	T	T	T	T	T	T	T	T	T	T	T	T	T	T	T	G	T	T	T	T	T	T	T	T	T	T	T	T	T	G	T	T	T	T	G	T	T
Gm02:9610164	2	9610164	G	G	G	G	G	G	G	G	G	A	G	A	A	G	G	G	G	G	G	G	A	A	A	G	A	G	G	G	G	G	G	G	G	A	G	G	G	G	G	G	A	G	G	A	G	G	G
Gm02:9613996	2	9613996	A	R	R	A	A	A	A	A	A	G	A	G	G	A	A	A	A	A	G	A	G	G	G	A	G	G	A	A	A	A	A	A	A	G	A	A	A	A	A	G	G	A	A	G	G	A	A
Gm02:9664037	2	9664037	C	C	C	C	C	C	A	A	C	C	C	M	C	C	C	C	C	C	M	M	M	C	M	C	C	C	C	C	M	C	A	C	C	C	C	C	C	C	C	C	C	M	C	C	A	C	M
Gm02:9848021	2	9848021	T	T	T	T	T	T	T	T	T	C	T	C	C	T	T	T	T	T	C	T	C	C	C	T	C	C	T	T	T	T	T	Y	T	C	T	T	T	T	T	T	C	T	T	C	C	T	T
Gm02:9900383	2	9900383	C	C	T	C	C	T	C	C	C	T	T	T	T	C	C	T	T	C	T	Y	T	T	T	C	T	T	C	T	T	C	C	C	C	T	T	T	T	C	C	T	T	C	T	T	T	T	C
Gm02:9911549	2	9911549	C	C	C	C	C	C	C	C	C	C	C	C	C	C	C	C	C	C	C	C	C	C	C	C	C	C	C	C	C	C	C	C	C	C	C	T	Y	C	C	T	C	C	C	C	C	C	C
Gm02:9924740	2	9924740	T	T	A	T	T	A	T	T	T	A	A	A	A	T	T	A	A	A	A	T	A	A	A	T	A	A	T	A	A	T	T	T	T	A	A	T	T	T	T	T	A	T	A	A	A	A	T
Gm02:9965697	2	9965697	C	C	A	C	C	A	C	C	C	C	A	C	C	C	C	A	A	C	C	M	C	C	C	C	C	C	C	A	A	C	C	C	C	C	A	C	A	C	C	C	C	C	A	C	C	A	C
Gm02:9967972	2	9967972	G	G	G	G	G	G	G	G	G	G	G	G	G	G	G	G	A	G	G	G	G	G	G	G	G	G	G	G	G	G	G	G	G	G	A	G	G	G	G	G	G	G	G	G	G	A	G
Gm02:9967992	2	9967992	T	T	T	T	T	T	T	T	T	C	T	C	C	T	T	T	T	T	C	T	C	C	C	T	C	C	T	T	T	T	T	T	T	C	T	T	T	T	T	T	C	T	T	C	C	T	T
Gm02:9968002	2	9968002	A	A	T	A	A	T	A	A	A	A	T	A	A	A	A	A	T	A	A	A	A	A	A	A	A	A	A	T	A	A	A	A	A	A	T	T	T	A	A	A	A	A	T	A	A	T	A
Gm02:9987643	2	9987643	C	C	C	C	C	C	C	C	C	T	C	T	T	C	C	C	C	C	T	C	T	T	T	C	T	C	C	C	C	C	C	C	C	T	C	C	C	C	C	C	T	C	C	T	C	C	C
Gm02:9988011	2	9988011	C	C	C	C	C	C	C	C	C	C	C	C	C	C	C	C	C	C	C	C	C	C	C	C	C	C	C	C	C	C	C	C	C	C	C	C	T	C	C	T	C	C	C	C	C	C	C
Gm02:9988032	2	9988032	C	C	T	C	C	T	C	C	C	T	T	T	T	C	C	T	T	C	T	C	T	T	T	C	T	T	C	T	T	C	C	C	C	T	T	T	C	C	C	C	T	C	T	T	C	T	C
Gm02:10144345	2	10144345	A	A	A	A	A	A	A	A	A	G	A	G	A	A	A	A	A	A	A	A	A	G	A	A	G	A	A	A	A	A	A	A	A	G	A	A	A	A	A	A	G	A	A	G	A	A	A
Gm02:10267900	2	10267900	C	C	C	C	C	A	C	C	A	C	C	C	C	M	C	C	C	C	A	C	M	C	C	C	C	C	C	C	C	C	M	C	C	C	C	C	C	C	C	C	C	C	C	C	C	C	C
Gm02:10283110	2	10283110	T	T	T	T	T	T	T	T	T	C	T	C	T	T	T	T	T	T	T	T	T	C	T	T	C	T	T	T	T	T	T	T	T	T	T	T	T	T	T	T	T	T	T	C	T	T	T
Gm02:10322313	2	10322313	A	A	A	A	A	A	A	G	A	A	A	A	A	A	R	A	A	G	A	A	A	A	R	R	A	A	A	A	A	A	A	A	A	A	A	A	R	A	A	A	A	R	A	A	A	A	G
Gm02:10323616	2	10323616	G	G	A	G	G	G	G	G	G	G	G	G	G	G	G	A	A	G	G	G	G	G	G	G	G	G	G	A	G	G	G	G	G	G	A	G	R	G	G	G	G	G	A	G	G	A	G
Gm02:10323643	2	10323643	C	C	C	C	C	G	C	C	C	C	C	C	C	C	G	C	C	C	G	C	C	C	C	C	C	G	G	C	C	C	C	C	C	C	C	C	C	C	C	C	C	G	C	C	G	C	C
Gm02:10326030	2	10326030	A	A	A	A	A	A	A	A	A	A	A	A	A	A	A	A	A	A	A	A	A	A	A	A	A	A	A	C	A	A	A	A	A	A	A	A	A	A	A	A	A	A	A	A	A	C	A
Gm02:10326332	2	10326332	A	A	G	A	A	G	A	A	A	A	G	A	A	A	G	G	G	G	G	A	A	A	A	A	A	G	G	A	A	A	A	A	A	A	G	G	R	A	A	A	A	G	G	A	G	G	A
Gm02:10383207	2	10383207	T	T	C	T	C	C	T	T	T	T	C	T	T	T	T	C	C	C	T	T	T	T	T	C	T	C	T	C	T	T	T	T	T	T	T	T	C	T	T	T	T	T	C	T	T	T	T
Gm02:10397528	2	10397528	C	C	C	C	C	A	C	C	C	C	A	C	C	C	C	A	C	C	C	C	C	C	C	C	C	C	C	C	C	C	C	C	C	C	M	C	C	C	C	C	C	C	M	C	C	C	C
Gm02:10501132	2	10501132	T	T	T	T	T	T	T	T	T	T	T	T	T	T	G	T	T	G	T	T	T	T	T	T	T	T	T	T	T	T	G	T	T	T	T	T	T	T	T	T	T	T	T	T	T	T	T
Gm02:10515304	2	10515304	A	A	T	A	T	T	A	A	A	A	A	A	A	A	T	T	T	T	T	A	A	A	A	A	A	T	A	T	A	A	T	A	A	A	A	T	T	A	A	T	A	A	A	A	A	T	A
Gm02:10515610	2	10515610	G	G	C	G	C	C	G	G	G	G	G	G	G	G	G	C	G	G	G	G	G	G	G	G	G	C	G	C	G	G	G	G	G	G	G	C	C	G	G	G	G	G	G	G	G	C	G
Gm02:10555454	2	10555454	A	A	A	A	G	A	A	A	A	A	A	A	A	A	G	A	A	A	G	A	A	A	A	A	A	G	A	A	A	A	G	A	A	A	A	A	A	A	A	G	A	A	A	A	A	A	A
Gm02:10639894	2	10639894	C	C	C	T	T	C	T	C	Y	C	C	C	C	C	C	Y	C	C	C	C	C	C	C	T	C	C	C	C	C	C	C	C	T	C	C	C	Y	C	C	C	C	C	C	C	C	C	Y
Gm02:10642802	2	10642802	A	A	A	A	G	A	G	A	A	A	A	A	A	A	A	A	A	A	A	A	A	A	A	A	A	G	A	A	A	A	A	A	G	R	A	A	A	A	A	A	A	A	A	A	A	A	A
Gm02:10685912	2	10685912	C	C	C	C	T	C	T	C	T	T	T	C	C	C	C	T	C	C	C	C	C	C	C	C	C	C	C	T	C	C	C	C	T	T	C	C	C	T	C	C	C	C	C	C	C	C	T
Gm02:10686284	2	10686284	G	A	G	G	A	G	G	G	G	G	G	G	G	G	A	G	G	A	A	A	G	G	G	G	A	G	A	G	G	G	A	G	G	G	G	A	G	G	A	G	G	A	G	A	A	G	G
Gm02:10686293	2	10686293	G	C	C	G	C	G	C	C	C	C	C	C	C	C	C	C	G	C	C	C	C	C	G	C	C	C	C	G	G	C	C	G	G	C	C	C	C	C	C	C	C	C	C	C	C	C	C
Gm02:10790667	2	10790667	T	G	T	T	G	T	T	G	G	T	T	G	T	T	G	T	T	G	G	K	T	T	T	T	G	G	G	T	T	T	G	T	T	G	T	G	K	T	G	T	G	G	T	G	G	G	T
Gm02:10790669	2	10790669	C	T	C	C	C	C	C	T	T	C	C	T	C	C	T	C	C	T	T	Y	C	C	C	C	T	C	T	C	C	C	T	C	C	C	C	T	Y	C	T	C	T	T	C	T	T	C	C
Gm02:10894951	2	10894951	T	T	T	T	T	T	T	T	T	T	T	T	T	T	T	T	T	T	T	T	T	T	T	T	T	T	C	T	T	T	T	T	T	T	T	T	T	T	T	T	T	C	T	T	T	T	T
Gm02:10925611	2	10925611	C	A	C	C	C	C	C	C	C	C	C	C	C	C	A	C	C	C	C	C	C	C	C	C	C	C	C	C	C	C	A	C	C	C	C	C	C	C	C	C	C	C	C	C	C	C	C
Gm02:10927201	2	10927201	C	A	C	C	C	C	C	C	C	C	C	C	C	C	A	C	C	C	C	C	C	C	C	C	C	C	C	C	C	C	A	C	C	C	C	C	C	C	C	C	C	C	C	C	C	C	C
Gm02:10964859	2	10964859	G	G	G	G	T	G	G	G	G	G	G	G	G	G	G	G	G	G	T	G	G	G	G	G	G	T	G	G	G	G	G	G	G	G	G	T	K	G	G	G	G	G	G	G	T	G	G
Gm02:10964877	2	10964877	T	T	T	T	T	T	T	T	T	W	T	T	W	T	T	T	T	W	T	T	T	T	W	T	W	T	T	T	T	T	T	T	T	W	T	T	T	T	T	T	T	T	T	T	W	T	T
Gm02:10965227	2	10965227	G	G	G	G	A	G	G	G	G	G	G	G	G	G	G	G	G	G	A	G	G	G	G	G	G	A	G	G	G	G	G	G	G	G	G	G	R	G	G	G	G	G	G	G	A	G	G
Gm02:11047840	2	11047840	G	G	G	G	C	G	G	G	G	G	G	G	G	G	G	G	G	G	C	G	G	G	G	G	G	C	G	G	G	G	G	G	G	G	G	G	G	G	G	G	G	G	G	G	C	G	G
Gm02:11080460	2	11080460	G	G	G	G	G	G	G	G	G	G	G	G	G	G	G	G	G	S	G	G	G	G	S	G	G	G	G	G	G	G	G	G	G	G	S	G	G	G	G	G	G	G	G	G	G	G	G
Gm02:11080466	2	11080466	C	C	C	C	A	C	C	C	C	C	C	C	C	C	C	C	C	C	C	C	C	C	C	C	C	C	C	A	A	C	C	C	C	C	C	C	C	C	M	C	C	C	C	C	C	C	C
Gm02:11144610	2	11144610	G	G	G	G	G	G	G	G	G	G	G	G	G	G	G	G	G	G	G	G	A	G	G	G	G	G	G	G	G	G	G	G	G	G	G	G	G	G	G	G	G	G	G	G	G	A	G
Gm02:11237142	2	11237142	A	A	M	A	A	A	A	M	M	A	A	A	A	A	A	M	A	A	C	A	A	A	A	A	A	A	M	A	A	A	M	A	A	A	A	A	A	A	A	M	A	A	A	A	C	A	A
Gm02:11716607	2	11716607	A	G	A	A	G	A	A	A	A	A	A	A	A	A	A	A	A	A	A	A	A	A	A	A	A	G	G	A	G	A	A	A	A	A	A	A	R	A	A	G	A	G	A	A	G	A	A
Gm02:11716609	2	11716609	T	C	T	T	C	T	T	T	T	T	T	T	T	T	T	T	T	T	T	T	T	T	T	T	T	C	C	T	C	T	T	T	T	T	T	T	Y	T	T	C	T	C	T	T	C	T	C
Gm02:11807519	2	11807519	T	T	T	T	T	T	T	T	T	T	T	T	T	T	T	T	T	T	T	T	T	T	T	T	T	C	T	T	T	T	T	T	T	T	T	T	T	T	T	T	T	T	T	T	T	T	T
Gm02:11807904	2	11807904	T	T	T	T	T	T	T	T	G	T	T	T	T	T	T	T	T	T	T	T	T	T	T	T	T	G	T	T	T	T	T	T	T	T	T	T	G	T	T	T	T	T	T	T	T	T	T
Gm02:11815404	2	11815404	G	G	G	G	G	G	G	G	G	G	S	G	G	G	G	G	G	G	G	G	G	S	G	G	G	G	G	G	G	S	G	G	G	G	G	G	G	G	S	G	G	G	G	G	G	S	G
Gm02:11824876	2	11824876	T	T	T	T	C	T	T	T	T	T	T	T	T	T	T	T	T	T	C	T	T	T	T	T	T	T	T	T	T	T	T	T	T	T	T	T	T	T	T	C	T	C	T	T	C	T	T
Gm02:11857551	2	11857551	T	T	T	T	T	T	T	T	T	T	T	T	T	T	T	T	T	T	T	T	T	T	T	T	T	T	T	T	T	T	T	T	T	T	T	T	T	T	T	A	T	T	T	T	T	T	T
Gm02:11857853	2	11857853	G	G	G	G	A	G	G	G	G	A	G	G	G	G	G	G	G	G	G	G	G	G	G	G	G	G	G	G	G	G	G	G	G	G	G	G	G	G	G	A	G	G	G	G	G	G	G
Gm02:11923142	2	11923142	T	T	T	T	C	C	T	T	T	T	T	T	T	T	T	T	T	T	T	T	T	T	T	T	T	T	T	C	T	T	T	T	T	T	T	T	T	T	T	C	T	T	T	T	T	T	T
Gm02:12059924	2	12059924	G	G	G	G	A	G	G	G	G	G	G	G	G	G	G	G	G	A	A	G	G	G	G	G	G	A	G	G	G	G	G	G	G	G	G	G	G	G	G	A	G	G	G	G	A	G	G
Gm02:12097547	2	12097547	T	T	Y	T	T	T	T	T	T	T	T	Y	C	T	T	T	T	T	T	T	T	T	T	T	T	T	C	T	T	T	T	T	Y	C	T	T	T	Y	C	T	T	T	T	T	Y	C	T
Gm02:12099899	2	12099899	T	T	T	T	T	K	T	T	T	T	T	T	T	T	T	T	T	T	T	T	T	K	T	T	T	T	G	T	K	T	K	T	T	T	T	T	T	T	T	T	T	K	T	K	T	T	T
Gm02:12099906	2	12099906	C	C	C	C	A	C	C	C	C	C	C	C	C	C	C	C	C	A	A	C	C	C	C	C	C	A	C	C	C	C	C	C	C	C	C	C	A	C	C	A	C	C	C	C	A	C	C
Gm02:12136411	2	12136411	C	C	C	C	T	C	C	C	C	C	C	C	C	C	C	C	C	T	T	C	C	C	C	C	C	T	C	C	C	C	C	C	C	C	C	C	C	C	C	T	C	C	C	C	T	C	C
Gm02:12243495	2	12243495	A	A	A	A	A	R	A	A	A	A	A	A	A	A	G	A	A	A	G	A	A	A	A	A	A	A	A	A	A	A	A	A	A	R	G	A	A	R	A	A	A	A	A	A	G	A	A
Gm02:12293737	2	12293737	G	G	G	G	C	G	G	G	G	G	G	G	G	G	G	G	G	G	C	G	G	G	G	G	G	G	G	G	G	G	G	C	G	G	G	G	S	G	G	G	G	G	G	G	C	G	G
Gm02:12326571	2	12326571	G	G	G	G	G	G	G	G	G	G	G	G	G	G	G	G	K	G	T	G	G	G	G	G	G	G	G	G	G	G	G	T	G	G	G	G	T	G	G	G	G	G	G	G	T	G	G
Gm02:12377051	2	12377051	A	A	A	A	A	A	A	A	A	A	A	A	A	A	A	A	A	A	G	A	A	A	A	A	A	G	A	A	A	A	A	G	A	A	A	A	R	A	A	A	A	A	A	A	G	A	A
Gm02:12383782	2	12383782	C	C	C	C	C	C	C	C	C	C	C	C	C	C	C	C	C	C	A	C	C	C	C	C	C	A	C	C	C	C	C	A	C	C	C	C	A	C	C	C	C	C	C	C	A	C	C
Gm02:12444605	2	12444605	G	G	G	G	G	G	G	G	G	G	G	G	G	G	G	G	G	G	A	G	G	G	G	G	G	G	G	G	G	G	G	G	G	G	G	G	R	G	G	G	G	G	G	G	A	G	G
Gm02:12444994	2	12444994	A	A	A	A	A	A	A	A	A	A	A	A	A	A	A	A	A	A	G	A	A	A	A	A	A	A	A	A	A	A	A	A	A	A	A	A	R	A	A	A	A	A	A	A	G	A	A
Gm02:12597432	2	12597432	T	T	T	T	T	T	T	T	T	T	T	T	T	T	T	T	T	C	C	T	T	T	T	T	T	C	T	T	T	T	T	T	T	T	T	T	T	T	T	T	T	T	T	C	C	T	T
Gm02:12627456	2	12627456	A	A	A	A	A	A	A	A	A	A	A	A	A	A	A	A	A	A	G	A	A	A	A	A	A	A	A	A	A	A	A	A	A	G	A	A	A	A	A	A	A	A	A	G	G	A	A
Gm02:12627869	2	12627869	A	A	A	A	A	A	A	A	T	A	A	A	A	A	A	A	A	T	A	A	A	A	A	A	A	A	A	A	A	A	A	A	A	A	A	T	A	A	A	A	A	A	A	A	A	A	A
Gm02:12645492	2	12645492	T	T	T	T	T	T	T	T	T	T	T	T	T	T	T	T	T	T	A	T	T	T	T	T	T	T	T	T	T	T	T	T	T	T	T	T	W	T	T	T	T	T	T	A	A	T	T
Gm02:12680236	2	12680236	T	T	T	T	T	T	T	T	T	T	T	T	G	T	T	T	T	T	T	T	T	T	T	T	T	T	T	T	T	T	T	T	T	T	T	T	T	T	T	T	T	T	T	T	T	T	T
Gm02:12851339	2	12851339	A	A	A	A	A	A	A	A	A	A	A	A	A	A	A	A	A	A	T	A	A	A	A	A	A	A	A	A	A	A	A	A	A	A	A	A	T	A	A	A	A	A	A	T	T	A	A
Gm02:12918857	2	12918857	T	T	T	T	T	T	T	T	T	Y	T	T	T	T	T	T	T	T	T	T	T	T	T	T	T	T	C	T	T	T	T	T	T	T	T	T	T	T	T	T	T	T	T	T	T	T	T
Gm02:12924077	2	12924077	C	A	C	C	M	C	C	C	C	A	C	M	C	C	C	C	M	M	C	A	M	C	C	C	C	M	C	C	A	C	C	M	C	C	M	C	C	C	C	C	M	C	C	C	C	C	C
Gm02:13110481	2	13110481	A	A	A	A	A	A	A	A	A	A	A	A	A	A	A	A	A	M	A	A	A	C	M	A	A	A	A	A	A	A	A	A	A	A	M	A	A	A	A	C	A	C	A	A	A	A	A
Gm02:13117349	2	13117349	A	A	A	A	A	C	A	A	A	A	A	A	A	A	M	A	M	A	A	A	M	A	A	A	C	A	A	C	M	A	A	A	A	A	M	A	A	A	A	A	A	A	A	A	A	A	A
Gm02:13201927	2	13201927	A	A	A	A	A	A	A	C	A	M	A	A	A	A	A	A	A	A	A	A	A	A	A	A	A	A	A	A	A	A	A	A	A	A	A	A	A	A	A	A	A	M	A	M	A	A	C
Gm02:13221112	2	13221112	G	G	G	K	G	G	G	G	G	G	G	K	G	G	G	G	G	G	G	K	G	K	G	G	G	K	G	G	K	G	G	G	G	G	G	G	G	G	G	G	G	G	G	G	G	G	G
Gm02:13381595	2	13381595	G	K	G	G	G	G	G	K	G	G	G	G	K	G	G	G	G	G	G	G	G	K	G	G	G	G	G	G	G	G	G	G	G	G	G	G	G	G	G	K	G	G	G	G	G	G	K
Gm02:13441306	2	13441306	M	C	A	C	C	C	C	C	C	C	A	C	M	C	C	C	C	C	C	C	C	C	C	C	C	C	C	C	M	C	C	C	M	C	A	C	C	C	C	A	C	C	C	C	C	C	C
Gm02:13594058	2	13594058	A	A	A	A	A	A	A	A	A	A	A	R	G	G	G	A	A	G	A	A	A	R	R	A	A	A	G	A	A	A	A	A	A	A	G	A	A	A	A	A	A	G	A	A	A	G	A
Gm02:13857763	2	13857763	T	T	T	T	T	T	T	T	T	T	T	T	T	T	T	T	T	T	A	T	T	T	T	T	T	T	T	T	T	T	T	T	T	T	T	A	W	T	T	T	T	T	T	T	A	T	T
Gm02:13995521	2	13995521	A	G	A	G	R	G	G	G	R	G	G	G	G	G	G	G	G	G	G	G	G	G	G	G	G	G	G	G	G	G	G	G	G	G	G	R	G	G	G	G	R	G	G	G	G	G	G
Gm02:13997392	2	13997392	C	T	T	C	C	T	C	T	T	C	T	T	T	T	C	T	T	T	T	Y	T	C	T	T	T	T	C	T	T	C	C	T	T	T	T	T	T	T	T	T	T	T	C	T	T	T	T
Gm02:14006877	2	14006877	C	T	T	T	T	T	T	T	T	T	T	T	Y	T	T	T	T	T	Y	Y	Y	T	T	T	T	Y	Y	T	T	Y	T	C	T	T	Y	T	Y	T	T	T	T	T	T	T	T	T	T
Gm02:14102697	2	14102697	C	C	C	C	C	C	C	C	C	C	C	C	C	C	C	C	C	C	G	C	C	C	C	C	C	C	C	C	C	C	C	C	C	C	C	C	S	C	C	G	C	C	C	C	G	C	C
Gm02:14123439	2	14123439	T	G	G	G	G	G	G	G	G	G	G	G	G	G	G	G	G	G	G	G	G	T	G	G	G	G	G	K	G	G	G	G	G	G	T	G	G	T	G	G	G	G	K	G	G	G	G
Gm02:14144394	2	14144394	K	G	K	K	K	T	G	K	G	G	G	G	G	T	G	G	G	G	G	G	G	G	G	G	G	G	G	G	G	G	G	G	G	G	G	G	G	G	G	G	G	G	G	G	G	G	G
Gm02:14148134	2	14148134	G	G	G	G	G	G	G	G	G	G	G	G	G	G	G	G	G	G	G	K	G	G	G	G	G	G	T	K	G	G	T	G	G	G	G	G	G	G	T	G	K	T	G	G	G	G	G
Gm02:14158309	2	14158309	C	C	C	C	C	C	C	C	C	C	C	C	C	C	C	C	C	C	C	C	C	C	C	C	C	C	C	C	C	C	C	C	C	C	C	T	C	C	C	C	C	C	T	T	C	C	C
Gm02:14158311	2	14158311	T	T	T	T	C	T	T	T	T	T	T	T	T	T	T	T	T	T	T	T	T	T	T	T	T	C	T	T	T	T	T	T	C	T	T	C	T	T	T	T	T	T	C	C	T	T	T
Gm02:14158312	2	14158312	T	T	T	T	C	T	T	T	T	T	T	T	T	T	T	T	T	T	T	T	T	T	T	T	C	T	T	T	T	T	T	T	C	T	T	C	T	T	T	T	T	T	C	C	T	T	T
Gm02:14158315	2	14158315	T	T	T	T	A	T	T	T	T	T	T	T	T	A	T	T	T	T	T	T	T	T	T	T	A	T	T	T	T	T	T	T	A	T	T	A	T	T	T	T	T	T	A	A	T	T	T
Gm02:14158316	2	14158316	G	K	G	G	T	G	G	G	G	G	G	G	G	G	G	G	G	G	G	G	G	G	G	G	G	G	G	G	G	G	G	T	T	G	G	T	G	G	G	G	G	G	T	T	G	G	G
Gm02:14477024	2	14477024	T	T	T	T	T	T	T	T	T	T	T	T	T	T	T	T	T	G	T	T	T	T	T	T	T	T	T	T	T	T	T	T	T	T	T	G	T	T	T	G	T	T	G	G	T	T	T
Gm02:14554408	2	14554408	T	A	T	T	T	T	T	T	T	T	T	T	A	T	T	T	T	T	T	A	A	A	A	T	A	T	A	T	T	A	A	T	T	T	T	T	T	T	A	T	T	T	T	T	T	T	A
Gm02:14560932	2	14560932	T	T	C	C	C	C	T	T	C	T	C	T	T	C	T	C	C	C	C	T	T	T	T	C	T	C	T	C	C	T	T	C	C	T	C	T	C	C	T	C	T	C	C	C	C	C	T
Gm02:14561257	2	14561257	G	G	C	C	C	C	G	G	C	G	C	G	G	C	G	C	C	C	C	G	G	G	G	C	G	C	G	C	C	G	G	C	C	G	C	G	C	C	G	C	G	C	C	G	C	C	G
Gm02:14577920	2	14577920	T	T	T	T	T	T	T	T	T	T	K	T	T	T	T	T	T	K	T	T	G	T	T	T	T	T	T	K	T	T	T	T	T	T	T	T	T	T	T	T	T	T	K	T	T	T	T
Gm02:14577929	2	14577929	T	T	T	T	T	T	T	T	T	T	K	T	G	T	K	T	T	T	T	T	T	K	T	T	T	T	K	T	T	T	T	T	T	K	T	T	T	T	G	T	T	T	K	T	T	G	T
Gm02:14587513	2	14587513	T	T	A	A	A	A	T	T	A	T	A	T	T	A	T	A	A	A	A	T	T	T	T	A	T	A	T	A	A	T	T	A	A	T	A	T	A	A	T	A	T	A	A	T	A	A	T
Gm02:14759731	2	14759731	A	A	C	C	C	C	C	C	A	C	A	C	C	A	C	C	A	A	A	C	C	C	C	C	C	A	C	C	A	C	C	A	C	C	C	C	A	A	C	A	C	A	C	C	A	A	C
Gm02:14760088	2	14760088	A	A	A	A	A	A	R	A	R	A	A	A	A	A	A	A	A	A	A	A	A	R	A	A	A	A	A	A	G	R	A	A	A	A	A	A	A	A	A	A	A	A	A	A	A	A	G
Gm02:14794084	2	14794084	T	T	C	C	C	C	C	C	C	C	T	C	C	T	C	C	T	T	C	C	C	Y	C	C	C	C	C	C	T	C	C	C	C	C	C	C	C	C	C	C	C	C	C	C	C	C	C
Gm02:14808261	2	14808261	G	A	A	A	A	A	A	A	A	A	A	A	A	A	A	A	A	A	A	A	A	A	A	A	A	G	A	A	G	A	A	A	A	A	A	A	G	G	A	A	A	G	A	A	G	A	A
Gm02:14808290	2	14808290	T	G	G	T	T	T	G	T	G	T	T	T	T	T	G	T	T	T	G	G	T	T	T	T	G	K	T	T	T	T	T	T	G	G	T	T	T	T	T	G	T	T	T	T	T	T	T
Gm02:14866092	2	14866092	C	C	C	C	S	C	C	C	S	C	C	C	C	C	C	S	C	C	C	C	C	C	C	C	C	C	C	C	C	S	C	C	C	C	C	S	C	C	C	G	C	S	C	C	C	C	C
Gm02:14875728	2	14875728	C	C	C	C	C	Y	C	C	C	C	C	C	T	C	C	C	C	C	C	C	C	C	C	C	C	C	C	C	Y	C	C	C	C	C	T	C	C	C	T	C	C	Y	C	C	C	C	C
Gm02:14875732	2	14875732	T	T	A	T	T	T	T	T	T	T	T	T	T	T	T	T	T	T	T	T	T	T	T	T	T	T	T	T	T	T	T	T	T	T	T	T	T	T	A	T	T	T	T	T	T	T	T
Gm02:15139011	2	15139011	G	G	G	R	G	G	G	G	G	G	G	G	G	G	G	G	G	G	G	G	G	G	G	G	G	G	A	G	G	G	G	G	G	G	G	G	G	G	G	G	G	G	G	R	G	G	G
Gm02:15141474	2	15141474	T	T	T	T	T	T	T	T	T	T	T	T	T	T	T	T	T	T	T	T	T	T	T	T	T	T	T	K	T	T	T	T	T	T	K	G	K	T	K	G	T	T	G	T	T	T	T
Gm02:15257816	2	15257816	M	A	A	A	A	A	A	M	A	A	M	A	A	A	A	A	A	A	A	M	A	C	A	A	A	M	A	A	A	A	A	A	M	A	A	A	M	A	A	A	A	M	A	A	A	A	A
Gm02:15264476	2	15264476	C	C	C	C	C	C	C	C	C	C	C	C	C	C	C	C	C	C	C	C	C	C	C	C	C	A	C	C	C	C	C	C	C	C	C	A	C	C	C	A	C	C	A	C	A	C	C
Gm02:15264832	2	15264832	A	A	A	A	A	A	A	A	A	A	A	A	A	A	A	A	A	A	A	A	A	A	A	A	A	C	A	A	A	A	A	A	A	A	A	C	A	A	A	C	A	A	C	A	C	A	A
Gm02:15310528	2	15310528	T	T	T	T	T	T	T	T	T	T	T	T	T	T	T	T	T	T	T	T	T	T	T	T	T	T	T	T	T	T	T	T	T	T	T	G	G	T	T	G	T	T	G	T	G	T	T
Gm02:15365706	2	15365706	A	A	A	A	A	A	A	A	A	A	A	A	A	A	A	A	A	A	A	A	M	A	A	A	A	A	A	A	A	A	A	A	A	M	A	A	A	A	A	A	A	A	A	A	A	A	A
Gm02:15422762	2	15422762	A	A	A	A	A	A	A	A	A	A	A	A	A	A	A	A	A	A	A	A	A	A	A	A	A	A	A	A	A	A	C	A	A	A	A	A	A	A	A	A	A	A	A	A	A	A	C
Gm02:15423055	2	15423055	A	A	A	A	A	A	A	A	C	A	A	A	A	A	A	A	A	A	A	A	A	A	A	A	A	A	A	A	A	A	A	A	A	A	A	A	A	A	A	A	A	A	A	C	C	A	A
Gm02:15504082	2	15504082	T	T	T	T	T	T	T	G	T	T	T	T	G	T	T	T	G	T	T	T	G	G	T	T	T	T	T	T	T	T	T	T	G	T	T	T	T	T	T	T	T	T	T	T	T	T	T
Gm02:15713522	2	15713522	T	T	T	T	T	T	T	T	T	T	T	T	T	T	T	T	T	T	T	T	T	T	T	T	T	T	T	T	G	T	T	T	T	T	T	T	T	T	T	T	T	T	T	T	T	T	T
Gm02:15713543	2	15713543	A	A	A	A	A	A	A	G	G	A	A	A	A	A	A	A	A	A	A	A	A	A	G	G	A	G	A	A	A	A	A	A	A	A	A	A	A	A	A	G	A	A	G	A	G	A	A
Gm02:15744363	2	15744363	T	T	G	T	T	T	T	T	T	T	T	T	T	K	T	T	K	T	G	T	K	T	T	G	T	T	T	T	G	T	T	T	T	T	T	T	T	T	T	T	T	T	T	G	T	T	T
Gm02:15744372	2	15744372	G	G	G	G	G	G	A	G	G	G	A	G	A	A	A	G	A	G	G	G	G	G	A	G	G	A	G	G	G	A	G	G	G	A	G	A	G	G	G	G	G	G	A	G	G	G	A
Gm02:15745691	2	15745691	C	C	C	C	C	C	T	C	C	C	T	C	T	T	T	C	T	C	C	Y	C	C	T	C	C	T	C	C	C	T	C	C	C	T	C	T	Y	C	C	C	C	C	T	C	C	C	T
Gm02:15745710	2	15745710	G	G	G	G	G	G	A	G	G	G	A	G	A	A	A	G	A	G	G	R	G	G	A	G	G	A	G	G	G	A	G	G	G	A	G	A	R	G	G	G	G	G	A	G	G	G	A
Gm02:15751759	2	15751759	A	A	A	A	A	A	C	A	A	A	A	A	A	A	A	A	A	A	A	A	A	A	A	A	C	A	A	C	A	A	A	A	A	A	A	A	A	C	A	A	A	A	A	C	A	A	A
Gm02:15875864	2	15875864	T	T	T	T	T	T	T	T	T	T	T	T	T	T	T	T	A	T	T	T	T	T	T	W	W	T	T	T	T	T	T	T	T	T	T	W	T	T	T	T	T	T	T	A	T	T	T
Gm02:15878063	2	15878063	C	C	C	C	C	C	C	C	C	C	C	C	C	C	C	C	C	C	C	C	C	C	C	C	C	C	C	C	C	C	C	C	C	C	C	C	Y	C	C	T	C	C	C	C	T	C	C
Gm02:15958455	2	15958455	C	C	C	C	C	C	C	C	C	C	C	C	C	C	C	C	C	C	C	C	C	C	C	C	C	C	C	C	C	C	C	C	C	C	C	C	Y	C	C	T	C	C	C	C	T	C	C
Gm02:16005336	2	16005336	A	A	A	A	A	A	A	A	A	A	A	A	A	A	A	A	A	G	R	G	A	A	A	A	A	A	A	A	A	A	G	A	A	A	G	G	G	A	A	A	A	A	A	A	A	A	G
Gm02:16047446	2	16047446	T	T	T	T	T	G	G	T	T	G	T	T	T	T	T	T	T	G	T	K	T	T	T	T	T	G	T	T	T	T	T	T	K	T	T	G	T	T	T	T	T	T	T	T	T	T	T
Gm02:16113945	2	16113945	C	C	T	C	C	C	C	C	C	Y	C	Y	C	C	Y	C	C	C	C	C	C	C	C	C	C	C	C	C	C	C	C	C	C	C	T	C	C	C	C	C	C	C	C	Y	Y	C	C
Gm02:16116577	2	16116577	C	C	C	C	C	A	C	C	C	C	C	C	C	C	A	C	C	C	C	C	C	C	C	C	C	C	C	C	C	C	C	C	C	C	C	C	C	C	C	C	M	C	A	C	A	C	C
Gm02:16166968	2	16166968	M	C	A	C	C	C	C	C	C	C	C	C	C	C	C	C	C	C	C	C	C	C	C	C	C	C	A	C	C	C	C	C	C	C	C	C	C	C	C	C	C	C	C	C	C	C	C
Gm02:16167288	2	16167288	T	T	T	T	T	T	K	T	T	K	G	T	T	T	K	T	G	T	T	T	T	T	T	T	T	T	T	T	T	T	T	T	T	T	T	T	T	T	T	T	T	T	T	T	T	T	T
Gm02:16202618	2	16202618	T	T	T	T	T	T	K	T	K	T	T	T	T	T	T	T	T	T	T	K	T	T	T	K	T	T	T	T	T	T	T	T	T	K	T	T	T	K	T	T	T	T	T	T	T	T	T
Gm02:16338536	2	16338536	C	C	C	M	M	M	A	C	A	C	M	C	C	M	A	C	C	C	A	C	C	C	C	C	C	C	A	C	C	M	A	C	C	C	M	C	C	C	C	C	C	C	C	C	C	C	C
Gm02:16410056	2	16410056	A	A	A	A	A	A	A	A	A	A	A	A	A	G	A	A	A	A	G	A	A	A	A	A	A	G	A	A	A	A	A	A	R	A	A	A	G	A	A	G	A	A	A	A	G	G	A
Gm02:16504314	2	16504314	G	G	G	G	G	G	G	G	G	G	G	G	G	G	G	T	G	G	G	G	G	G	G	G	G	G	G	G	G	G	G	G	G	G	G	G	G	G	G	G	G	G	G	G	T	T	G
Gm02:16611039	2	16611039	C	C	C	C	C	C	A	C	A	C	C	A	C	C	C	C	M	C	C	C	C	C	C	C	C	C	C	C	C	C	C	C	C	C	C	C	C	C	C	C	C	C	C	C	C	C	C
Gm02:16637536	2	16637536	T	T	T	T	T	T	T	T	T	T	T	T	T	T	T	T	T	T	T	T	T	T	T	T	T	T	T	T	T	T	T	T	T	T	T	T	Y	T	T	C	T	T	T	T	C	T	T
Gm02:16647034	2	16647034	T	T	T	G	T	T	T	T	T	T	T	T	T	T	G	T	T	G	T	T	T	T	T	T	T	T	T	T	T	T	T	T	K	T	T	T	T	T	T	T	T	T	T	T	T	T	T
Gm02:16671897	2	16671897	A	A	A	A	A	A	A	A	A	A	A	A	C	A	A	M	A	A	M	A	A	A	A	A	A	A	A	A	A	A	A	M	A	A	A	A	A	A	C	A	A	A	A	A	A	A	M
Gm02:16671906	2	16671906	A	C	A	A	A	A	A	A	A	A	A	A	A	A	M	M	M	A	A	A	A	A	A	A	A	A	A	M	A	M	A	A	A	A	A	A	A	A	A	A	A	A	A	A	A	A	A
Gm02:16671912	2	16671912	T	T	T	T	T	T	T	C	T	T	T	T	T	T	T	T	T	T	T	T	T	T	T	T	T	T	C	Y	T	T	C	Y	T	T	T	T	T	T	T	T	Y	T	T	T	T	T	T
Gm02:16697593	2	16697593	A	A	A	A	A	A	A	M	M	A	A	A	M	A	A	A	A	A	M	M	A	A	A	A	A	A	A	A	A	M	M	A	A	A	A	A	A	A	A	A	A	A	A	C	A	A	A
Gm02:16727368	2	16727368	A	A	A	C	A	A	A	M	A	A	M	C	A	A	A	A	A	A	A	M	A	A	A	A	A	A	M	A	A	A	A	A	A	A	A	M	A	A	A	A	A	A	A	A	A	A	A
Gm02:16727715	2	16727715	T	T	T	T	T	T	K	T	T	K	T	T	T	G	T	T	K	T	G	T	T	G	T	T	T	T	T	T	T	T	T	T	T	T	T	T	T	T	T	T	T	T	T	T	T	T	T
Gm02:16744646	2	16744646	T	T	T	T	T	T	T	T	T	T	T	T	T	T	T	T	T	T	T	T	T	T	T	T	T	T	T	T	T	T	T	T	T	T	T	C	Y	T	T	C	T	T	C	T	C	T	T
Gm02:16810001	2	16810001	R	G	G	G	G	G	G	G	G	R	G	G	G	G	G	G	G	G	G	G	G	G	G	G	R	G	G	R	G	G	G	G	G	G	G	G	G	G	G	G	G	G	G	A	G	G	G
Gm02:16850705	2	16850705	T	T	T	T	T	T	T	K	K	T	T	T	T	T	T	T	T	T	T	T	T	T	T	T	K	T	T	T	G	T	T	T	T	T	T	K	T	T	T	T	T	T	T	T	T	T	T
Gm02:16850712	2	16850712	C	C	C	C	C	C	C	C	S	C	G	C	C	C	C	C	C	C	C	C	C	C	C	C	C	C	C	C	C	G	C	C	S	C	S	C	S	C	C	C	C	C	C	C	C	C	S
Gm02:16872661	2	16872661	T	T	T	T	T	T	T	T	T	T	T	T	T	T	T	T	T	T	G	T	T	T	T	T	T	G	T	T	T	T	T	G	T	T	T	T	T	T	T	T	T	T	T	T	T	T	T
Gm02:16926076	2	16926076	A	A	A	A	A	A	A	A	A	A	A	A	A	M	A	A	A	A	A	A	A	A	C	A	A	A	A	A	A	A	A	A	A	A	A	A	A	A	A	A	A	A	A	A	C	A	A
Gm02:16927431	2	16927431	T	T	T	T	T	T	T	T	T	T	T	T	T	T	C	T	T	T	T	T	T	T	T	T	T	T	T	T	T	T	C	T	T	T	T	C	C	T	T	T	T	T	T	T	T	T	T
Gm02:17097002	2	17097002	T	K	T	T	T	T	T	K	T	T	K	G	T	T	T	K	T	T	T	T	T	G	K	T	T	T	T	T	G	T	T	G	T	T	K	T	T	T	T	T	T	T	T	G	T	T	T
Gm02:17342139	2	17342139	C	C	C	C	C	C	C	C	C	C	C	C	C	C	C	C	C	C	C	C	C	C	C	C	C	C	C	C	C	C	C	C	C	C	C	C	C	C	C	T	C	C	C	C	T	C	C
Gm02:17369226	2	17369226	T	T	T	T	T	T	T	T	T	T	T	T	T	T	T	T	T	T	T	T	T	T	T	T	T	T	T	T	T	T	T	T	T	T	T	C	T	T	T	C	T	T	C	T	C	T	T
Gm02:17369584	2	17369584	T	T	T	T	T	T	T	T	T	T	T	T	T	T	T	T	T	T	T	T	T	T	T	T	T	T	T	T	T	T	T	T	T	T	T	T	T	T	T	C	T	T	T	T	C	T	T
Gm02:17378082	2	17378082	T	T	T	T	T	T	T	T	T	T	T	T	T	T	T	T	T	T	T	T	T	T	T	T	T	T	T	T	T	T	T	T	T	T	T	T	T	T	T	T	T	T	T	T	C	T	T
Gm02:17395801	2	17395801	A	A	A	A	A	A	A	A	A	A	A	A	A	A	A	A	A	A	A	A	A	A	A	A	A	A	A	A	A	A	A	A	A	A	A	C	A	A	A	C	A	A	C	A	C	A	A
Gm02:17402451	2	17402451	C	C	C	C	M	C	C	M	C	C	C	C	C	A	C	C	C	C	M	C	C	C	C	C	C	C	C	C	M	C	M	M	M	C	C	C	C	C	C	C	C	C	C	C	C	C	C
Gm02:17405928	2	17405928	T	T	T	T	T	T	T	T	T	T	T	T	T	T	Y	T	T	T	T	T	T	T	T	T	T	T	T	T	T	T	T	T	T	T	T	T	Y	T	T	C	T	T	T	T	C	T	T
Gm02:17433657	2	17433657	C	C	C	C	C	C	C	C	C	C	C	C	C	C	C	C	C	C	C	C	C	C	C	C	C	C	C	C	C	C	C	C	C	C	C	C	C	C	C	A	C	C	C	C	A	C	C
Gm02:17462788	2	17462788	A	A	M	A	A	A	A	A	A	M	A	A	A	A	A	A	A	A	A	A	A	M	A	A	C	A	A	A	A	A	M	A	A	A	A	A	A	C	A	A	C	A	A	A	A	A	A
Gm02:17477180	2	17477180	C	C	C	C	C	C	C	C	C	C	C	C	C	C	C	C	C	C	C	C	C	C	C	C	C	C	C	C	C	C	C	C	C	C	C	T	C	C	C	C	C	C	C	C	C	C	C
Gm02:17514548	2	17514548	C	A	A	C	A	A	A	A	A	A	C	A	A	C	A	A	A	C	A	A	C	C	C	A	A	A	A	A	A	A	A	M	A	A	C	A	A	A	A	A	A	C	A	A	A	A	A
Gm02:17525867	2	17525867	A	A	A	M	A	A	A	A	A	A	A	C	M	A	A	A	A	A	C	A	A	A	A	A	A	A	C	A	A	M	A	A	A	A	A	A	A	A	A	A	M	A	A	A	A	A	A
Gm02:17584471	2	17584471	T	T	T	T	T	T	T	T	T	T	T	T	T	K	G	T	T	T	T	T	G	T	T	T	T	T	T	T	T	T	T	T	T	T	T	T	T	T	T	T	T	T	T	T	T	T	G
Gm02:17588991	2	17588991	A	A	A	A	A	A	A	A	M	A	M	A	A	A	A	A	M	A	A	A	M	A	A	C	C	A	A	A	A	A	A	A	A	A	A	A	M	A	C	A	A	A	M	M	A	A	A
Gm02:17622138	2	17622138	T	T	T	T	K	K	T	T	T	K	T	T	T	T	T	T	T	T	T	T	T	K	T	T	T	K	T	T	T	T	T	T	T	T	T	T	T	T	K	T	T	T	T	T	T	K	T
Gm02:17623473	2	17623473	C	C	Y	C	C	C	C	C	C	C	C	C	C	C	C	C	C	C	C	Y	C	C	C	C	Y	C	C	C	C	Y	C	C	C	C	C	C	C	C	C	T	C	C	C	C	C	C	C
Gm02:17792241	2	17792241	T	T	T	T	T	T	T	T	T	T	T	T	T	T	T	K	T	T	T	T	T	T	T	T	T	T	T	T	T	T	T	T	T	K	T	T	T	T	T	T	T	T	T	G	T	T	K
Gm02:17816428	2	17816428	C	C	C	C	C	C	C	C	C	C	C	C	C	C	C	C	C	C	C	C	C	C	C	C	C	C	C	C	C	C	C	C	C	C	C	C	C	C	C	C	C	C	C	C	T	C	C
Gm02:17936928	2	17936928	T	T	T	T	T	T	T	T	T	T	T	T	T	T	T	T	T	T	T	T	T	T	T	T	T	T	T	T	T	T	T	T	T	T	T	C	Y	T	T	C	T	T	C	T	C	T	T
[truncated: 31,151 more rows]
[truncated: 138 more columns]
