# Supplementary material for: Identification of the Genomic Region Underlying Seed Weight per Plant in Soybean (Glycine max L. Merr.) via High-Throughput Single-Nucleotide Polymorphisms and a Genome-Wide Association Study
Source: Front Plant Sci. 2018 Oct 11;9:1392. doi: 10.3389/fpls.2018.01392 (PMC6194254; doi:10.3389/fpls.2018.01392)
Supplement: TABLE S3 — Haplotype analysis of candidate genes. [file Table_3.XLSX]

## Sheet: Sheet1
Table S3 Haplotype analysis of candidate genes
Gene ID	Chromosome	Physical position (bp)	Location	Year	Region	alleles	-log10（P）	Functional annotation
Glyma.07G157900	7	19526229	Gongzhuling	2016	UTR3	C/A	2.68847	SNF2 domain-containing protein / helicase domain-containing protein
Glyma.08G195200	8	15727198	Harbin	2016	upstream	T/A	3.43766	Protein phosphatase 2A, regulatory subunit PR55
			Harbin	Average			2.95962
		15730899	Harbin	2016	intronic	A/G	2.02176
			Harbin	Average			2.23938
		15730953	Harbin	2016	intronic	A/T	2.06818
			Harbin	Average			2.20473
		15733374	Harbin	2016	intronic	A/G	3.12641
			Harbin	Average			3.08474
Glyma.08G195300	8	15745785	Harbin	2016	upstream	T/G	1.98492	DOF zinc finger protein 1
			Harbin	Average			1.71168
			Shengyang	2015			2.15045
		15746979	Harbin	2016	nonsynonymous SNV	C/G	1.94968
			Harbin	Average			2.0261
			Shengyang	2015			1.32313
		15747728	Harbin	2016	UTR3	T/C	2.10057
			Harbin	Average			2.21615
			Shengyang	2015			1.13992
		15747903	Harbin	2016	UTR3	T/A	2.15185
			Harbin	Average			2.16418
			Shengyang	2015			1.23477
		15748530	Harbin	2016	downstream	T/A	2.95829
			Harbin	Average			2.4345
			Shengyang	2015			1.35311
		15749008	Harbin	2016	downstream	T/A	2.89244
			Harbin	Average			2.8147
			Shengyang	2015			0.903992
		15749237	Harbin	2016	downstream	A/G	3.83626
			Harbin	Average			3.79757
			Shengyang	2015			1.54661
		15749362	Harbin	2016	downstream	A/G	2.28852
			Harbin	Average			1.95932
			Shengyang	2015			0.766406
Glyma.08G195400	8	15751832	Harbin	2016	intronic	G/C	3.90082	F-box/RNI-like/FBD-like domains containing protein
			Harbin	Average			3.03173
			Shengyang	2015			2.1232
		15752775	Harbin	2016	intronic	G/A	2.0621
			Harbin	Average			1.98882
			Shengyang	2015			0.854402
		15752778	Harbin	2016	intronic	A/G	2.0621
			Harbin	Average			1.98882
			Shengyang	2015			0.854402
Glyma.08G195500	8	15757215	Harbin	2015	upstream	C/T	2.638	C2H2 and C2HC zinc fingers superfamily protein
			Harbin	2016			2.30567
			Harbin	Average			3.19162
		15757291	Harbin	2015	upstream	G/C	2.64767
			Harbin	2016			2.3996
			Harbin	Average			3.23358
		15757295	Harbin	2015	upstream	T/C	2.71774
			Harbin	2016			2.51967
			Harbin	Average			3.37379
		15757324	Harbin	2015	upstream	T/C	2.12647
			Harbin	2016			1.59922
			Harbin	Average			2.19732
		15757334	Harbin	2015	upstream	T/C	2.30143
			Harbin	2016			1.71565
			Harbin	Average			2.37401
		15757341	Harbin	2015	upstream	G/A	2.30143
			Harbin	2016			1.71565
			Harbin	Average			2.37401
		15757363	Harbin	2015	upstream	T/C	2.23756
			Harbin	2016			1.62524
			Harbin	Average			2.26994
		15757371	Harbin	2015	upstream	C/T	2.69752
			Harbin	2016			2.66963
			Harbin	Average			3.40008
		15757382	Harbin	2015	upstream	G/A	2.665
			Harbin	2016			2.58738
			Harbin	Average			3.24111
		15757444	Harbin	2015	upstream	G/A	2.51226
			Harbin	2016			2.34573
			Harbin	Average			2.94038
		15758199	Harbin	2015	intronic	A/G	1.17285
			Harbin	2016			2.09275
			Harbin	Average			2.22519
Glyma.08G195600	8	15760465	Harbin	2016	synonymous SNV	T/A	2.51657	F-box/RNI-like superfamily protein
			Harbin	Average			1.98989
			Shengyang	2015			2.50585
			Shengyang	Average			2.14203
		15762044	Harbin	2016	upstream	G/A	2.50778
			Harbin	Average			2.02126
			Shengyang	2015			1.04613
			Shengyang	Average			0.661649
		15762113	Harbin	2016	upstream	C/T	3.56089
			Harbin	Average			3.04255
			Shengyang	2015			1.23695
			Shengyang	Average			0.540149
		15762185	Harbin	2016	upstream	C/G	2.13174
			Harbin	Average			1.86277
			Shengyang	2015			0.826572
			Shengyang	Average			0.58232
		15762401	Harbin	2016	upstream	C/T	3.1491
			Harbin	Average			2.91362
			Shengyang	2015			1.17517
			Shengyang	Average			0.617929
Glyma.08G195700	8	15765401	Harbin	2015	upstream	G/T	2.35151	C2H2 and C2HC zinc fingers superfamily protein
			Harbin	2016			1.63997
			Harbin	Average			2.27999
		15765477	Harbin	2015	upstream	C/T	1.39833
			Harbin	2016			2.48705
			Harbin	Average			2.5462
		15765484	Harbin	2015	upstream	C/G	1.39833
			Harbin	2016			2.48705
			Harbin	Average			2.5462
		15766999	Harbin	2015	downstream	T/C	1.41024
			Harbin	2016			2.3547
			Harbin	Average			2.43329
Glyma.08G195900	8	15784096	Harbin	2016	UTR3	T/C	2.0064	Ubiquitin-specific protease 6
			Harbin	Average			1.90003
		15786397	Harbin	2016	intronic	G/A	1.69396
			Harbin	Average			2.05189
		15788861	Harbin	2016	intronic	C/T	4.94638
			Harbin	Average			3.94872
		15789017	Harbin	2016	intronic	C/T	3.40257
			Harbin	Average			2.97843
		15789175	Harbin	2016	intronic	G/A	2.39018
			Harbin	Average			2.40617
Glyma.18G143700	18	23062739	Shengyang	2015	downstream	A/G	2.0354
			Shengyang	Average			1.57799	MATE efflux family protein
		23067339	Shengyang	2015	intronic	G/A	2.32835
			Shengyang	Average			2.56672
		23067908	Shengyang	2015	intronic	T/G	2.04084
			Shengyang	Average			2.05121
